# Supplementary material for: (E)-N′-Hy­droxy-1,3-diphenyl-4,5-di­hydro-1H-pyrazole-5-carboximidamide
Source: Acta Crystallogr Sect E Struct Rep Online. 2012 May 5;68(Pt 6):o1661–2. doi: 10.1107/S1600536812019630 (PMC3379259; doi:10.1107/S1600536812019630)
Supplement: Supplementary file 1 [file e-68-o1661-sup1.cif]

##############################################################################
#                                                                            #
# This CIF contains the data in a paper accepted for publication in          #
# Acta Crystallographica Section E. It conforms to the requirements of       #
# Notes for Authors for Acta Crystallographica Section E, and has been       #
# peer reviewed under the auspices of the IUCr Commission on Journals.       #
#                                                                            #
# Full details of the Crystallographic Information File format               #
# are given in the paper "The Crystallographic Information File (CIF):       #
# a New Standard Archive File for Crystallography" by S. R. Hall, F. H.      #
# Allen and I. D. Brown [Acta Cryst. (1991), A47, 655-685].                  #
#                                                                            #
# The current version of the core CIF dictionary is obtainable from          #
# ftp://ftp.iucr.org/pub/cif_core.dic.                                       #
#                                                                            #
# Software is freely available for graphical display of the structure(s)     #
# in this CIF. For information consult the CIF software page                 #
# http://www.iucr.org/resources/cif/software.                                #
#                                                                            #
# This file may be used for bona fide research purposes within the           #
# scientific community so long as proper attribution is given to the journal # 
# article from which it was obtained.                                        #
#                                                                            #
##############################################################################
data_global
_audit_creation_method     'PLATON <TABLE ACC> option'
_journal_date_recd_electronic     2012-03-05
_journal_date_accepted     2012-05-02
_journal_name_full     'Acta Crystallographica, Section E'
_journal_year     2012
_journal_volume     68
_journal_issue      6
_journal_page_first     o1661
_journal_page_last     o1662
_journal_paper_category     QO
_journal_paper_doi     10.1107/S1600536812019630
_journal_coeditor_code     DS2183
_publ_contact_author_name     'Dr. M. Mahendra'
_publ_contact_author_address
;
Department of Studies in Physics,
University of Mysore,
Mysore 570 006,
Karnataka State,
India.
;
_publ_contact_author_email     mahendra@physics.uni-mysore.ac.in
_publ_contact_author_fax     ?
_publ_contact_author_phone        .91E-306
_publ_section_title
;\
(<i>E</i>)-<i>N</i>'-Hydroxy-1,3-diphenyl-4,5-dihydro-1<i>H</i>-pyrazole-5-\
carboximidamide
;
loop_
    _publ_author_name
    _publ_author_address
    'Chandra'
;
Department of Studies in Physics
Manasagangotri
University of Mysore
Mysore 570 006
India
;
    'Srikantamurthy, N.'
;
Department of Chemistry
Yuvaraja's College
University of Mysore
Mysore 570 005
India
;
    'Umesha, K. B.'
;
Department of Chemistry
Yuvaraja's College
University of Mysore
Mysore 570 005
India
;
    'Jeyaseelan, S.'
;
Department of Physics
St Philomena's College
Mysore
India
;
    'Mahendra, M.'
;
Department of Studies in Physics
Manasagangotri
University of Mysore
Mysore 570 006
India
;
data_I
_chemical_name_systematic
;
(<i>E</i>)-<i>N</i>'-Hydroxy-1,3-diphenyl-4,5-dihydro-1<i>H</i>-pyrazole-5-
carboximidamide
;
_chemical_name_common     ?
_chemical_formula_moiety     'C16 H16 N4 O'
_chemical_formula_sum     'C16 H16 N4 O'
_chemical_formula_structural     ?
_chemical_formula_iupac     'C16 H16 N4 O'
_chemical_formula_weight     280.33
_chemical_melting_point     481
_symmetry_cell_setting     triclinic
_symmetry_space_group_name_H-M     'P -1'
_symmetry_space_group_name_Hall     '-P 1'
loop_
    _symmetry_equiv_pos_site_id
    _symmetry_equiv_pos_as_xyz
    1 x,y,z
    2 -x,-y,-z
_cell_length_a     7.845(11)
_cell_length_b     8.940(12)
_cell_length_c     11.116(15)
_cell_angle_alpha     99.50(2)
_cell_angle_beta     99.76(2)
_cell_angle_gamma     106.70(2)
_cell_volume     716.8(17)
_cell_formula_units_Z     2
_cell_measurement_reflns_used     2480
_cell_measurement_theta_min     1.91
_cell_measurement_theta_max     24.99
_cell_measurement_temperature     293
_cell_special_details
;
;
_exptl_crystal_description     'block'
_exptl_crystal_colour     'yellow'
_exptl_crystal_size_max     0.30
_exptl_crystal_size_mid     0.22
_exptl_crystal_size_min     0.15
_exptl_crystal_size_rad     ?
_exptl_crystal_density_diffrn     1.299
_exptl_crystal_density_meas     ?
_exptl_crystal_density_method     'Not Measured'
_exptl_crystal_F_000     296
_exptl_absorpt_coefficient_mu     0.085
_exptl_absorpt_correction_type     none
_exptl_absorpt_process_details     ?
_exptl_absorpt_correction_T_min     ?
_exptl_absorpt_correction_T_max     ?
_exptl_special_details
;
;
_diffrn_ambient_temperature     293
_diffrn_radiation_type     'MoK\a'
_diffrn_radiation_wavelength     0.71073
_diffrn_radiation_source     ?
_diffrn_radiation_monochromator     ?
_diffrn_measurement_device_type     'Bruker APEXII CCD area-detector'
_diffrn_measurement_method     '\w and \f scans'
_diffrn_detector_area_resol_mean     ?
_diffrn_reflns_number     6110
_diffrn_reflns_av_R_equivalents     0.0308
_diffrn_reflns_av_sigmaI/netI     0.0354
_diffrn_reflns_theta_min     1.91
_diffrn_reflns_theta_max     24.99
_diffrn_reflns_theta_full     24.99
_diffrn_measured_fraction_theta_max     0.984
_diffrn_measured_fraction_theta_full     0.984
_diffrn_reflns_limit_h_min     -9
_diffrn_reflns_limit_h_max     9
_diffrn_reflns_limit_k_min     -10
_diffrn_reflns_limit_k_max     10
_diffrn_reflns_limit_l_min     -13
_diffrn_reflns_limit_l_max     13
_diffrn_reflns_reduction_process
;
;
_refine_special_details
;
Refinement on <i>F</i>^2^ for ALL reflections except those flagged by the user
for potential systematic errors. Weighted <i>R</i>-factors <i>wR</i> and all
goodnesses of fit <i>S</i> are based on <i>F</i>^2^, conventional
<i>R</i>-factors <i>R</i> are based on <i>F</i>, with <i>F</i> set to zero for
negative <i>F</i>^2^. The observed criterion of <i>F</i>^2^ > \s(<i>F</i>^2^)
is used only for calculating -<i>R</i>-factor-obs <i>etc</i>. and is not
relevant to the choice of reflections for refinement. <i>R</i>-factors based
on <i>F</i>^2^ are statistically about twice as large as those based on
<i>F</i>, and <i>R</i>-factors based on ALL data will be even larger.
;
_reflns_number_total     2480
_reflns_number_gt     1912
_reflns_threshold_expression     I>2\s(I)
_refine_ls_structure_factor_coef     Fsqd
_refine_ls_matrix_type     full
_refine_ls_R_factor_all     0.0697
_refine_ls_R_factor_gt     0.0534
_refine_ls_wR_factor_gt     0.1539
_refine_ls_wR_factor_ref     0.1720
_refine_ls_goodness_of_fit_ref     1.093
_refine_ls_restrained_S_all     1.093
_refine_ls_number_reflns     2480
_refine_ls_number_parameters     192
_refine_ls_number_restraints     0
_refine_ls_number_constraints     ?
_refine_ls_hydrogen_treatment     constr
_refine_ls_weighting_scheme     calc
_refine_ls_weighting_details
         'calc w=1/[\s^2^(Fo^2^)+(0.1095P)^2^+0.0579P] where P=(Fo^2^+2Fc^2^)/3'
_atom_sites_solution_hydrogens     geom
_atom_sites_solution_primary     direct
_atom_sites_solution_secondary     difmap
_refine_ls_shift/su_max     0.001
_refine_ls_shift/su_mean     0.000
_refine_diff_density_max     0.220
_refine_diff_density_min     -0.289
_refine_ls_extinction_method     'SHELXL97 (Sheldrick, 2008)'
_refine_ls_extinction_coef     0.039(10)
_refine_ls_extinction_expression
                                  'FC^*^=KFC[1+0.001XFC^2^\L^3^/SIN(2\Q)]^-1/4^'
_refine_ls_abs_structure_details     ?
_refine_ls_abs_structure_Flack     .
loop_
    _atom_type_symbol
    _atom_type_description
    _atom_type_scat_dispersion_real
    _atom_type_scat_dispersion_imag
    _atom_type_scat_source
    O O 0.0106 0.0060 'International Tables Vol C Tables 4.2.6.8 and 6.1.1.4'
    N N 0.0061 0.0033 'International Tables Vol C Tables 4.2.6.8 and 6.1.1.4'
    H H 0.0000 0.0000 'International Tables Vol C Tables 4.2.6.8 and 6.1.1.4'
    C C 0.0033 0.0016 'International Tables Vol C Tables 4.2.6.8 and 6.1.1.4'
_computing_data_collection     'APEX2 (Bruker, 2009)'
_computing_cell_refinement     'SAINT (Bruker, 2009)'
_computing_data_reduction     'SAINT (Bruker, 2009)'
_computing_structure_solution     'SHELXS97 (Sheldrick, 2008)'
_computing_structure_refinement     'SHELXL97 (Sheldrick, 2008)'
_computing_molecular_graphics     'PLATON (Spek, 2009)'
_computing_publication_material     'SHELXL97 (Sheldrick, 2008)'
loop_
    _atom_site_type_symbol
    _atom_site_label
    _atom_site_fract_x
    _atom_site_fract_y
    _atom_site_fract_z
    _atom_site_U_iso_or_equiv
    _atom_site_thermal_displace_type
    _atom_site_calc_flag
    _atom_site_refinement_flags
    _atom_site_occupancy
    O O9 -0.5121(2) 0.68205(19) -0.45801(14) 0.0562(5) Uani . . 1.000
    N N2 0.0152(2) 0.8338(2) -0.12879(14) 0.0424(5) Uani . . 1.000
    N N3 0.0582(2) 0.81960(19) -0.00444(14) 0.0404(5) Uani . . 1.000
    N N7 -0.3248(3) 0.8676(2) -0.24261(16) 0.0516(6) Uani . . 1.000
    N N8 -0.3688(2) 0.6340(2) -0.39332(14) 0.0444(5) Uani . . 1.000
    C C1 -0.1393(3) 0.6924(2) -0.20673(17) 0.0396(6) Uani . . 1.000
    C C4 -0.0671(3) 0.6971(2) 0.01121(17) 0.0383(6) Uani . . 1.000
    C C5 -0.2139(3) 0.6106(3) -0.10645(18) 0.0447(6) Uani . . 1.000
    C C6 -0.2839(3) 0.7360(2) -0.28863(16) 0.0376(6) Uani . . 1.000
    C C10 0.1498(3) 0.9301(2) -0.17755(17) 0.0386(6) Uani . . 1.000
    C C11 0.3162(3) 1.0346(3) -0.09989(18) 0.0443(6) Uani . . 1.000
    C C12 0.4414(3) 1.1360(3) -0.1493(2) 0.0549(8) Uani . . 1.000
    C C13 0.4073(3) 1.1382(3) -0.2751(2) 0.0559(8) Uani . . 1.000
    C C14 0.2440(3) 1.0334(3) -0.3529(2) 0.0570(8) Uani . . 1.000
    C C15 0.1173(3) 0.9290(3) -0.30604(19) 0.0531(7) Uani . . 1.000
    C C16 -0.0716(3) 0.6542(2) 0.13341(18) 0.0405(6) Uani . . 1.000
    C C17 0.0704(3) 0.7310(3) 0.24058(19) 0.0503(7) Uani . . 1.000
    C C18 0.0566(4) 0.6911(3) 0.3551(2) 0.0619(9) Uani . . 1.000
    C C19 -0.1001(4) 0.5748(4) 0.3648(2) 0.0660(10) Uani . . 1.000
    C C20 -0.2370(4) 0.4957(4) 0.2606(3) 0.0725(10) Uani . . 1.000
    C C21 -0.2240(3) 0.5340(3) 0.1455(2) 0.0592(8) Uani . . 1.000
    H H1 -0.09220 0.62150 -0.25880 0.0480 Uiso calc R 1.000
    H H5A -0.32990 0.62440 -0.09850 0.0540 Uiso calc R 1.000
    H H5B -0.22930 0.49700 -0.12590 0.0540 Uiso calc R 1.000
    H H7A -0.41430 0.88920 -0.28410 0.0620 Uiso calc R 1.000
    H H7B -0.26140 0.92980 -0.17180 0.0620 Uiso calc R 1.000
    H H9 -0.57860 0.60770 -0.51580 0.0840 Uiso calc R 1.000
    H H11 0.34250 1.03590 -0.01490 0.0530 Uiso calc R 1.000
    H H12 0.55100 1.20410 -0.09660 0.0660 Uiso calc R 1.000
    H H13 0.49130 1.20810 -0.30680 0.0670 Uiso calc R 1.000
    H H14 0.21920 1.03300 -0.43780 0.0680 Uiso calc R 1.000
    H H15 0.01040 0.85810 -0.36010 0.0640 Uiso calc R 1.000
    H H17 0.17460 0.80920 0.23490 0.0600 Uiso calc R 1.000
    H H18 0.15190 0.74200 0.42530 0.0740 Uiso calc R 1.000
    H H19 -0.11120 0.55120 0.44210 0.0790 Uiso calc R 1.000
    H H20 -0.33940 0.41570 0.26670 0.0870 Uiso calc R 1.000
    H H21 -0.31800 0.47900 0.07530 0.0710 Uiso calc R 1.000
loop_
    _atom_site_aniso_label
    _atom_site_aniso_U_11
    _atom_site_aniso_U_22
    _atom_site_aniso_U_33
    _atom_site_aniso_U_12
    _atom_site_aniso_U_13
    _atom_site_aniso_U_23
    O9 0.0510(10) 0.0600(10) 0.0460(8) 0.0137(8) -0.0075(7) 0.0075(7)
    N2 0.0361(9) 0.0490(10) 0.0306(8) 0.0011(8) 0.0024(7) 0.0059(7)
    N3 0.0362(9) 0.0463(10) 0.0330(8) 0.0083(8) 0.0051(7) 0.0059(7)
    N7 0.0511(11) 0.0484(11) 0.0476(10) 0.0179(9) -0.0011(8) -0.0001(8)
    N8 0.0403(10) 0.0487(10) 0.0347(8) 0.0086(8) -0.0013(7) 0.0042(7)
    C1 0.0330(11) 0.0389(11) 0.0370(10) 0.0049(8) 0.0030(8) -0.0012(8)
    C4 0.0315(10) 0.0405(11) 0.0400(10) 0.0096(8) 0.0065(8) 0.0070(8)
    C5 0.0380(11) 0.0414(11) 0.0458(11) 0.0049(9) 0.0019(9) 0.0084(9)
    C6 0.0333(10) 0.0372(10) 0.0351(9) 0.0037(8) 0.0074(8) 0.0034(8)
    C10 0.0338(11) 0.0416(11) 0.0392(10) 0.0114(9) 0.0088(8) 0.0072(8)
    C11 0.0379(11) 0.0495(12) 0.0384(10) 0.0070(9) 0.0056(9) 0.0072(9)
    C12 0.0411(12) 0.0530(14) 0.0594(13) 0.0007(10) 0.0082(10) 0.0116(11)
    C13 0.0506(14) 0.0582(14) 0.0635(14) 0.0130(11) 0.0223(11) 0.0254(11)
    C14 0.0554(14) 0.0746(16) 0.0449(12) 0.0188(12) 0.0157(10) 0.0237(11)
    C15 0.0420(12) 0.0675(15) 0.0394(11) 0.0071(11) 0.0041(9) 0.0082(10)
    C16 0.0393(11) 0.0427(11) 0.0425(11) 0.0169(9) 0.0105(9) 0.0104(9)
    C17 0.0548(14) 0.0448(12) 0.0452(11) 0.0096(10) 0.0089(10) 0.0083(9)
    C18 0.0827(18) 0.0666(16) 0.0392(12) 0.0324(14) 0.0080(12) 0.0109(11)
    C19 0.0746(19) 0.092(2) 0.0582(14) 0.0453(17) 0.0318(14) 0.0400(14)
    C20 0.0482(15) 0.100(2) 0.0864(19) 0.0244(15) 0.0253(14) 0.0567(17)
    C21 0.0396(13) 0.0733(16) 0.0640(14) 0.0105(11) 0.0085(11) 0.0311(12)
_geom_special_details
;
Bond distances, angles <i>etc</i>. have been calculated using the rounded
fractional coordinates. All su's are estimated from the variances of the
(full) variance-covariance matrix. The cell e.s.d.'s are taken into account in
the estimation of distances, angles and torsion angles
;
loop_
    _geom_bond_atom_site_label_1
    _geom_bond_atom_site_label_2
    _geom_bond_site_symmetry_1
    _geom_bond_site_symmetry_2
    _geom_bond_distance
    _geom_bond_publ_flag
    O9 N8 . . 1.439(3) no
    O9 H9 . . 0.8200 no
    N2 C1 . . 1.490(3) no
    N2 C10 . . 1.406(3) no
    N2 N3 . . 1.402(3) no
    N3 C4 . . 1.303(3) no
    N7 C6 . . 1.350(3) no
    N8 C6 . . 1.291(3) no
    N7 H7B . . 0.8600 no
    N7 H7A . . 0.8600 no
    C1 C5 . . 1.538(4) no
    C1 C6 . . 1.513(4) no
    C4 C16 . . 1.474(3) no
    C4 C5 . . 1.510(4) no
    C10 C15 . . 1.406(3) no
    C10 C11 . . 1.405(4) no
    C11 C12 . . 1.387(4) no
    C12 C13 . . 1.383(4) no
    C13 C14 . . 1.391(4) no
    C14 C15 . . 1.390(4) no
    C16 C21 . . 1.402(4) no
    C16 C17 . . 1.404(4) no
    C17 C18 . . 1.391(4) no
    C18 C19 . . 1.397(5) no
    C19 C20 . . 1.366(5) no
    C20 C21 . . 1.391(4) no
    C1 H1 . . 0.9800 no
    C5 H5A . . 0.9700 no
    C5 H5B . . 0.9700 no
    C11 H11 . . 0.9300 no
    C12 H12 . . 0.9300 no
    C13 H13 . . 0.9300 no
    C14 H14 . . 0.9300 no
    C15 H15 . . 0.9300 no
    C17 H17 . . 0.9300 no
    C18 H18 . . 0.9300 no
    C19 H19 . . 0.9300 no
    C20 H20 . . 0.9300 no
    C21 H21 . . 0.9300 no
loop_
    _geom_contact_atom_site_label_1
    _geom_contact_atom_site_label_2
    _geom_contact_distance
    _geom_contact_site_symmetry_1
    _geom_contact_site_symmetry_2
    _geom_contact_publ_flag
    O9 N7 2.596(4) . . no
    O9 N8 2.829(5) . 2_464 no
    O9 H7A 2.2900 . . no
    O9 H9 2.8600 . 2_464 no
    O9 H20 2.7400 . 2_465 no
    N2 N7 2.873(5) . . no
    N7 O9 2.596(4) . . no
    N7 N2 2.873(5) . . no
    N8 N8 3.039(5) . 2_464 no
    N8 O9 2.829(5) . 2_464 no
    N2 H7B 2.5500 . . no
    N3 H11 2.5300 . . no
    N3 H17 2.6900 . . no
    N3 H7B 2.6200 . 2_575 no
    N7 H17 2.7700 . 2_575 no
    N7 H5A 2.9000 . . no
    N7 H11 2.8900 . 2_575 no
    N8 H9 2.1200 . 2_464 no
    N8 H20 2.8500 . 2_465 no
    C6 C15 3.181(6) . . no
    C11 C11 3.597(6) . 2_675 no
    C15 C6 3.181(6) . . no
    C1 H15 2.6400 . . no
    C5 H21 2.6300 . . no
    C6 H15 2.5700 . . no
    C6 H20 2.9500 . 2_465 no
    C11 H7B 3.1000 . 2_575 no
    C11 H11 3.0400 . 2_675 no
    C12 H7A 3.0500 . 1_655 no
    C13 H7A 2.9500 . 1_655 no
    C14 H18 3.1000 . 1_554 no
    C15 H1 2.9500 . . no
    C16 H5B 3.0400 . 2_565 no
    C17 H5B 2.9100 . 2_565 no
    C18 H1 2.9300 . 2_565 no
    C19 H1 2.8600 . 2_565 no
    C19 H19 3.0500 . 2_566 no
    C20 H1 3.0600 . 2_565 no
    C21 H5A 3.0100 . . no
    C21 H5B 2.9700 . . no
    H1 C15 2.9500 . . no
    H1 H15 2.5500 . . no
    H1 C18 2.9300 . 2_565 no
    H1 C19 2.8600 . 2_565 no
    H1 C20 3.0600 . 2_565 no
    H5A N7 2.9000 . . no
    H5A C21 3.0100 . . no
    H5A H21 2.5000 . . no
    H5B C21 2.9700 . . no
    H5B H21 2.4700 . . no
    H5B C16 3.0400 . 2_565 no
    H5B C17 2.9100 . 2_565 no
    H7A O9 2.2900 . . no
    H7A C12 3.0500 . 1_455 no
    H7A C13 2.9500 . 1_455 no
    H7B N2 2.5500 . . no
    H7B N3 2.6200 . 2_575 no
    H7B C11 3.1000 . 2_575 no
    H7B H11 2.2700 . 2_575 no
    H7B H17 2.4900 . 2_575 no
    H9 O9 2.8600 . 2_464 no
    H9 N8 2.1200 . 2_464 no
    H11 N3 2.5300 . . no
    H11 N7 2.8900 . 2_575 no
    H11 C11 3.0400 . 2_675 no
    H11 H7B 2.2700 . 2_575 no
    H15 C1 2.6400 . . no
    H15 C6 2.5700 . . no
    H15 H1 2.5500 . . no
    H17 N3 2.6900 . . no
    H17 N7 2.7700 . 2_575 no
    H17 H7B 2.4900 . 2_575 no
    H18 C14 3.1000 . 1_556 no
    H19 C19 3.0500 . 2_566 no
    H19 H19 2.4700 . 2_566 no
    H20 O9 2.7400 . 2_465 no
    H20 N8 2.8500 . 2_465 no
    H20 C6 2.9500 . 2_465 no
    H21 C5 2.6300 . . no
    H21 H5A 2.5000 . . no
    H21 H5B 2.4700 . . no
loop_
    _geom_angle_atom_site_label_1
    _geom_angle_atom_site_label_2
    _geom_angle_atom_site_label_3
    _geom_angle_site_symmetry_1
    _geom_angle_site_symmetry_2
    _geom_angle_site_symmetry_3
    _geom_angle
    _geom_angle_publ_flag
    N8 O9 H9 . . . 109.00 no
    N3 N2 C10 . . . 119.54(16) no
    C1 N2 C10 . . . 123.69(15) no
    N3 N2 C1 . . . 111.45(15) no
    N2 N3 C4 . . . 108.91(15) no
    O9 N8 C6 . . . 110.57(17) no
    H7A N7 H7B . . . 120.00 no
    C6 N7 H7A . . . 120.00 no
    C6 N7 H7B . . . 120.00 no
    N2 C1 C6 . . . 113.72(15) no
    C5 C1 C6 . . . 111.87(19) no
    N2 C1 C5 . . . 101.89(15) no
    N3 C4 C5 . . . 113.12(17) no
    N3 C4 C16 . . . 123.32(18) no
    C5 C4 C16 . . . 123.43(19) no
    C1 C5 C4 . . . 102.90(18) no
    N7 C6 C1 . . . 118.32(16) no
    N8 C6 C1 . . . 115.74(17) no
    N7 C6 N8 . . . 125.7(2) no
    N2 C10 C11 . . . 121.61(17) no
    N2 C10 C15 . . . 120.30(19) no
    C11 C10 C15 . . . 118.0(2) no
    C10 C11 C12 . . . 120.36(18) no
    C11 C12 C13 . . . 121.6(2) no
    C12 C13 C14 . . . 118.3(2) no
    C13 C14 C15 . . . 121.2(2) no
    C10 C15 C14 . . . 120.4(2) no
    C4 C16 C17 . . . 122.66(19) no
    C4 C16 C21 . . . 119.56(19) no
    C17 C16 C21 . . . 117.78(19) no
    C16 C17 C18 . . . 120.6(2) no
    C17 C18 C19 . . . 120.1(2) no
    C18 C19 C20 . . . 119.9(2) no
    C19 C20 C21 . . . 120.4(3) no
    C16 C21 C20 . . . 121.2(2) no
    N2 C1 H1 . . . 110.00 no
    C5 C1 H1 . . . 110.00 no
    C6 C1 H1 . . . 110.00 no
    C1 C5 H5A . . . 111.00 no
    C1 C5 H5B . . . 111.00 no
    C4 C5 H5A . . . 111.00 no
    C4 C5 H5B . . . 111.00 no
    H5A C5 H5B . . . 109.00 no
    C10 C11 H11 . . . 120.00 no
    C12 C11 H11 . . . 120.00 no
    C11 C12 H12 . . . 119.00 no
    C13 C12 H12 . . . 119.00 no
    C12 C13 H13 . . . 121.00 no
    C14 C13 H13 . . . 121.00 no
    C13 C14 H14 . . . 119.00 no
    C15 C14 H14 . . . 119.00 no
    C10 C15 H15 . . . 120.00 no
    C14 C15 H15 . . . 120.00 no
    C16 C17 H17 . . . 120.00 no
    C18 C17 H17 . . . 120.00 no
    C17 C18 H18 . . . 120.00 no
    C19 C18 H18 . . . 120.00 no
    C18 C19 H19 . . . 120.00 no
    C20 C19 H19 . . . 120.00 no
    C19 C20 H20 . . . 120.00 no
    C21 C20 H20 . . . 120.00 no
    C16 C21 H21 . . . 119.00 no
    C20 C21 H21 . . . 119.00 no
loop_
    _geom_torsion_atom_site_label_1
    _geom_torsion_atom_site_label_2
    _geom_torsion_atom_site_label_3
    _geom_torsion_atom_site_label_4
    _geom_torsion_site_symmetry_1
    _geom_torsion_site_symmetry_2
    _geom_torsion_site_symmetry_3
    _geom_torsion_site_symmetry_4
    _geom_torsion
    _geom_torsion_publ_flag
    C1 N2 N3 C4 . . . . -9.1(2) no
    C10 N2 N3 C4 . . . . -164.28(18) no
    N3 N2 C1 C5 . . . . 13.1(2) no
    N3 N2 C1 C6 . . . . 133.67(17) no
    C10 N2 C1 C5 . . . . 167.10(19) no
    C10 N2 C1 C6 . . . . -72.4(3) no
    N3 N2 C10 C11 . . . . -11.3(3) no
    N3 N2 C10 C15 . . . . 171.45(19) no
    C1 N2 C10 C11 . . . . -163.3(2) no
    C1 N2 C10 C15 . . . . 19.4(3) no
    N2 N3 C4 C5 . . . . 0.5(2) no
    N2 N3 C4 C16 . . . . -175.53(19) no
    O9 N8 C6 N7 . . . . 1.8(3) no
    O9 N8 C6 C1 . . . . 175.42(16) no
    N2 C1 C5 C4 . . . . -11.6(2) no
    C6 C1 C5 C4 . . . . -133.48(17) no
    N2 C1 C6 N7 . . . . -36.7(3) no
    N2 C1 C6 N8 . . . . 149.19(18) no
    C5 C1 C6 N7 . . . . 78.0(2) no
    C5 C1 C6 N8 . . . . -96.1(2) no
    N3 C4 C5 C1 . . . . 7.6(3) no
    C16 C4 C5 C1 . . . . -176.4(2) no
    N3 C4 C16 C17 . . . . -7.4(3) no
    N3 C4 C16 C21 . . . . 171.5(2) no
    C5 C4 C16 C17 . . . . 176.9(2) no
    C5 C4 C16 C21 . . . . -4.2(3) no
    N2 C10 C11 C12 . . . . -175.7(2) no
    C15 C10 C11 C12 . . . . 1.6(4) no
    N2 C10 C15 C14 . . . . 174.8(2) no
    C11 C10 C15 C14 . . . . -2.5(4) no
    C10 C11 C12 C13 . . . . 0.2(4) no
    C11 C12 C13 C14 . . . . -1.1(4) no
    C12 C13 C14 C15 . . . . 0.2(4) no
    C13 C14 C15 C10 . . . . 1.6(4) no
    C4 C16 C17 C18 . . . . 177.3(2) no
    C21 C16 C17 C18 . . . . -1.7(4) no
    C4 C16 C21 C20 . . . . -176.9(2) no
    C17 C16 C21 C20 . . . . 2.1(4) no
    C16 C17 C18 C19 . . . . -0.6(4) no
    C17 C18 C19 C20 . . . . 2.5(5) no
    C18 C19 C20 C21 . . . . -2.1(5) no
    C19 C20 C21 C16 . . . . -0.2(5) no
loop_
    _geom_hbond_atom_site_label_D
    _geom_hbond_atom_site_label_H
    _geom_hbond_atom_site_label_A
    _geom_hbond_site_symmetry_A
    _geom_hbond_distance_DH
    _geom_hbond_distance_HA
    _geom_hbond_distance_DA
    _geom_hbond_angle_DHA
    _geom_hbond_publ_flag
    N7 H7A O9 . 0.8600 2.2900 2.596(4) 101.00 no
    N7 H7B N2 . 0.8600 2.5500 2.873(5) 103.00 no
    N7 H7B N3 2_575 0.8600 2.6200 3.449(5) 164.00 yes
    O9 H9 N8 2_464 0.8200 2.1200 2.829(5) 145.00 yes
    C11 H11 N3 . 0.9300 2.5300 2.843(5) 100.00 no
