# Supplementary material for: (E)-N′-Hy­droxy-1,3-diphenyl-4,5-di­hydro-1H-pyrazole-5-carboximidamide
Source: Acta Crystallogr Sect E Struct Rep Online. 2012 May 5;68(Pt 6):o1661–2. doi: 10.1107/S1600536812019630 (PMC3379259; doi:10.1107/S1600536812019630)
Supplement: Supplementary file 2 [file e-68-o1661-Isup2.hkl]

# 
# h,k,l, Fc-squared, Fo-squared, sigma(Fo-squared) and status flag 
# 
data_I
_shelx_title ' ns7_m in P-1' 
_shelx_refln_list_code          4 
_shelx_F_calc_maximum      134.29 
_exptl_crystal_F_000       296.00 
_reflns_d_resolution_high  0.8412 
 
loop_ 
 _symmetry_equiv_pos_as_xyz 
 'x, y, z' 
 '-x, -y, -z' 
 
_cell_length_a     7.8453 
_cell_length_b     8.9399 
_cell_length_c    11.1163 
_cell_angle_alpha  99.496 
_cell_angle_beta   99.762 
_cell_angle_gamma 106.699 
 
_shelx_F_squared_multiplier     1.000 
 
loop_ 
 _refln_index_h 
 _refln_index_k 
 _refln_index_l 
 _refln_F_squared_calc 
 _refln_F_squared_meas 
 _refln_F_squared_sigma 
 _refln_observed_status 
   1   0   0     1753.24     1983.83     47.99 o 
   2   0   0       46.77       57.72      1.10 o 
   3   0   0       27.89       35.12      1.56 o 
   4   0   0        4.88        4.08      1.36 o 
   5   0   0       80.74       78.14      2.07 o 
   8   0   0        1.02        0.02      0.93 o 
  -8   1   0        8.99        9.28      1.40 o 
  -7   1   0       53.76       52.94      2.70 o 
  -6   1   0       12.98        9.89      1.40 o 
  -5   1   0       58.02       53.84      2.15 o 
  -4   1   0       60.94       50.75      1.09 o 
  -3   1   0       32.40       33.04      1.07 o 
  -2   1   0      608.15      651.69     11.18 o 
  -1   1   0      931.82     1079.89     23.35 o 
   0   1   0        0.06        0.03      0.12 o 
   1   1   0     2468.54     2064.88     87.77 o 
   2   1   0      906.15     1028.42     16.63 o 
   3   1   0      299.33      301.26      8.13 o 
   4   1   0        8.39        9.81      0.74 o 
   5   1   0        4.80        5.96      1.01 o 
   6   1   0       65.55       67.36      2.87 o 
   7   1   0      164.32      147.81      4.84 o 
   8   1   0        0.84        1.02      1.57 o 
  -9   2   0       17.74       12.75      1.53 o 
  -8   2   0       19.49       17.72      1.76 o 
  -7   2   0       20.62       22.04      1.78 o 
  -6   2   0       73.37       67.81      2.02 o 
  -5   2   0      114.37      117.43      3.29 o 
  -4   2   0       96.68      104.24      2.37 o 
  -3   2   0      569.75      677.57      9.66 o 
  -2   2   0    13060.10    11619.03    285.10 o 
  -1   2   0     1284.44     1530.41     21.35 o 
   0   2   0      178.50      182.67      3.28 o 
   1   2   0       23.68       27.58      0.81 o 
   2   2   0        0.04        0.42      0.39 o 
   3   2   0        5.22        3.92      0.40 o 
   4   2   0       35.77       28.88      1.73 o 
   5   2   0       11.07        8.94      1.59 o 
   6   2   0       41.41       47.31      2.48 o 
   7   2   0        3.44        1.50      1.56 o 
  -9   3   0       46.53       37.41      9.48 o 
  -8   3   0       35.25       34.88      3.15 o 
  -7   3   0       23.37       25.15      1.39 o 
  -6   3   0      120.55      124.12      3.06 o 
  -5   3   0       37.43       45.33      2.18 o 
  -4   3   0       26.04       24.52      0.70 o 
  -3   3   0       13.21       12.78      0.50 o 
  -2   3   0      111.05      134.39      2.18 o 
  -1   3   0      685.29      764.81     16.01 o 
   0   3   0      168.14      166.57      3.12 o 
   1   3   0      227.60      191.66      5.83 o 
   2   3   0       72.80       74.43      1.73 o 
   3   3   0      119.26      134.81      2.86 o 
   4   3   0       55.52       54.87      1.65 o 
   5   3   0      260.56      263.05      5.28 o 
   6   3   0       32.17       33.65      2.09 o 
   7   3   0       21.16       23.35      2.98 o 
  -9   4   0        3.19        2.49      1.23 o 
  -8   4   0       14.41       16.07      1.46 o 
  -7   4   0       12.15       10.17      1.16 o 
  -6   4   0        1.83        0.99      0.69 o 
  -5   4   0        1.86        2.20      0.59 o 
  -4   4   0      744.80      784.58     11.45 o 
  -3   4   0       82.17       82.77      1.59 o 
  -2   4   0      619.21      616.67      8.91 o 
  -1   4   0      180.85      187.51      3.61 o 
   0   4   0      203.30      194.37      3.74 o 
   1   4   0       28.54       20.16      1.12 o 
   2   4   0      109.99      118.37      2.17 o 
   3   4   0        5.49        6.31      1.16 o 
   4   4   0        9.13        6.94      0.67 o 
   5   4   0       67.64       73.33      2.20 o 
   6   4   0       17.23       22.09      5.13 o 
  -9   5   0        6.13        6.16      3.74 o 
  -8   5   0        0.02       -0.70      1.47 o 
  -7   5   0        0.14        0.07      1.86 o 
  -6   5   0        0.10        0.34      0.62 o 
  -5   5   0      245.12      237.97      4.96 o 
  -4   5   0       22.62       25.13      0.82 o 
  -3   5   0       78.41       74.72      1.68 o 
  -2   5   0        3.00        2.56      0.87 o 
  -1   5   0       22.94       25.63      1.04 o 
   0   5   0      198.27      225.14      4.39 o 
   1   5   0       10.21        9.77      0.77 o 
   2   5   0       12.50        9.28      0.80 o 
   3   5   0      326.20      330.62      8.06 o 
   4   5   0        1.58        1.39      0.79 o 
   5   5   0        1.11        2.11      0.79 o 
   6   5   0        0.54        2.85      5.23 o 
  -8   6   0       16.69       13.33      1.36 o 
  -7   6   0       27.77       27.49      1.56 o 
  -6   6   0       29.31       30.06      2.90 o 
  -5   6   0       20.55       20.93      2.07 o 
  -4   6   0      117.10       99.22      2.41 o 
  -3   6   0        0.01       -0.39      0.39 o 
  -2   6   0       74.59       78.28      2.11 o 
  -1   6   0        5.12        5.86      1.25 o 
   0   6   0      126.50      132.79      3.02 o 
   1   6   0        3.30        3.29      0.63 o 
   2   6   0      121.76      111.38      2.86 o 
   3   6   0       60.76       63.58      2.69 o 
   4   6   0        2.14        2.56      1.38 o 
   5   6   0        4.04        4.55      1.10 o 
  -8   7   0       15.95       17.33      2.65 o 
  -7   7   0        0.48       -0.98      3.75 o 
  -6   7   0        7.78       13.36      3.55 o 
  -5   7   0       26.74       27.45      2.25 o 
  -4   7   0        3.01        2.57      2.83 o 
  -3   7   0       10.06       10.63      0.88 o 
  -2   7   0       70.79       76.37      2.21 o 
  -1   7   0        1.27        0.74      0.52 o 
   1   7   0        0.21        0.58      0.52 o 
   2   7   0        0.47        2.18      1.27 o 
   3   7   0        7.91        4.93      0.70 o 
   4   7   0        2.31        3.07      1.05 o 
  -7   8   0        0.07       -0.82      1.97 o 
  -6   8   0       35.54       27.75      2.36 o 
  -5   8   0        4.82        6.74      3.44 o 
  -4   8   0        1.68        3.92      1.37 o 
  -3   8   0        3.98        3.79      0.83 o 
  -2   8   0      108.98      113.44      2.95 o 
  -1   8   0       20.64       18.55      1.20 o 
   0   8   0        4.55        4.85      0.84 o 
   1   8   0      134.98      143.70      3.98 o 
   2   8   0        6.06        0.79      4.03 o 
   3   8   0       30.95       33.35      2.42 o 
  -7   9   0        0.50        6.60      4.48 o 
  -6   9   0        0.30        0.67      1.93 o 
  -5   9   0        0.72        0.96      1.63 o 
  -4   9   0        0.05        0.48      2.85 o 
  -3   9   0        0.61        0.64      1.20 o 
  -2   9   0        8.00        8.51      1.10 o 
  -1   9   0        5.62        5.40      1.51 o 
   0   9   0       27.75       28.52      3.85 o 
   1   9   0       70.19       76.04      4.65 o 
  -5  10   0        0.01        1.18      3.45 o 
  -4  10   0        9.12       11.39      1.98 o 
  -3  10   0        1.84        1.97      0.85 o 
  -2  10   0       11.25       12.14      1.29 o 
  -1  10   0       16.78       22.58      3.89 o 
   0 -10   1        7.29        5.60      1.61 o 
   1 -10   1        0.13        0.65      0.83 o 
   2 -10   1       11.08        8.92      2.74 o 
   3 -10   1        0.21       -0.11      0.92 o 
   4 -10   1        9.06        8.25      2.89 o 
   5 -10   1        0.02        0.50      2.25 o 
  -2  -9   1        3.63        5.90      1.97 o 
  -1  -9   1        9.56        8.15      1.25 o 
   1  -9   1        3.58        3.99      1.92 o 
   2  -9   1        2.89        3.21      0.83 o 
   3  -9   1       27.99       27.56      1.47 o 
   4  -9   1        0.74        1.60      2.30 o 
   5  -9   1        0.67        3.34      1.62 o 
   6  -9   1        0.15        0.37      1.59 o 
  -3  -8   1       10.25       11.02      1.43 o 
  -2  -8   1        0.50        0.04      0.69 o 
  -1  -8   1        1.45        4.50      1.85 o 
   0  -8   1        5.88        9.91      3.02 o 
   1  -8   1       31.73       36.41      2.22 o 
   2  -8   1       16.13       17.54      1.19 o 
   3  -8   1        7.60       11.10      0.96 o 
   4  -8   1        0.93        1.93      2.72 o 
   5  -8   1        0.79       -0.15      1.42 o 
   6  -8   1        5.34        6.90      3.26 o 
   7  -8   1        0.14       -0.64      1.75 o 
  -4  -7   1        0.47       -0.08      1.26 o 
  -3  -7   1        5.53        4.61      2.15 o 
  -2  -7   1      265.74      255.12      6.77 o 
  -1  -7   1       20.43       19.77      1.21 o 
   0  -7   1       11.64       10.40      0.89 o 
   1  -7   1       17.74       17.02      0.97 o 
   2  -7   1        0.09       -0.11      1.10 o 
   3  -7   1        7.45        6.26      0.78 o 
   4  -7   1       40.46       35.63      2.24 o 
   5  -7   1        8.93       10.92      1.79 o 
   6  -7   1        7.85        6.85      3.39 o 
   7  -7   1        2.22        3.07      1.87 o 
   8  -7   1        0.93        2.04      7.33 o 
  -5  -6   1        0.90        0.77      2.25 o 
  -4  -6   1       14.31       13.65      1.37 o 
  -3  -6   1       75.63       77.47      2.96 o 
  -2  -6   1      165.60       94.29      4.91 o 
   0  -6   1       71.11       74.91      2.00 o 
   1  -6   1      177.21      176.46      3.67 o 
   2  -6   1        9.97       14.09      2.06 o 
   3  -6   1       59.61       65.76      1.82 o 
   4  -6   1       16.15       19.02      1.85 o 
   5  -6   1      125.31      123.51      3.10 o 
   6  -6   1       62.50       73.89      2.45 o 
   7  -6   1        4.37        1.90      0.87 o 
   8  -6   1        8.87        7.54      1.22 o 
  -6  -5   1        2.62        3.22      1.08 o 
  -5  -5   1        1.60        2.70      0.91 o 
  -4  -5   1       57.29       57.11      2.47 o 
  -3  -5   1       46.43       39.99      3.61 o 
  -1  -5   1       18.77       13.60      2.40 o 
   0  -5   1        0.30       -0.06      0.32 o 
   1  -5   1       18.50       15.60      0.87 o 
   2  -5   1       27.60       22.78      0.68 o 
   3  -5   1       30.69       30.89      0.99 o 
   4  -5   1      362.91      392.80      7.48 o 
   5  -5   1       33.74       32.61      1.42 o 
   6  -5   1        0.33       -0.03      2.92 o 
   7  -5   1       50.98       46.58      2.47 o 
   8  -5   1        1.12       -0.49      1.98 o 
  -7  -4   1        0.00       -4.69      5.12 o 
  -6  -4   1        3.89        5.45      1.08 o 
  -5  -4   1       11.42       10.99      0.89 o 
  -4  -4   1      488.10      531.82     22.09 o 
  -3  -4   1      128.16      145.01     15.38 o 
  -2  -4   1       54.88       64.99      1.63 o 
  -1  -4   1      580.70      605.20     10.10 o 
   0  -4   1       33.12       30.99      1.01 o 
   1  -4   1        1.54        2.15      0.63 o 
   2  -4   1        5.11        4.80      0.43 o 
   3  -4   1      200.01      198.09      3.20 o 
   4  -4   1        7.41        7.43      1.18 o 
   5  -4   1        7.91        7.59      0.86 o 
   6  -4   1       85.24       90.29      2.57 o 
   7  -4   1       59.68       63.04      3.70 o 
   8  -4   1        0.00       -1.10      1.63 o 
   9  -4   1        0.01       -0.40      2.21 o 
  -7  -3   1       27.12       25.94      6.98 o 
  -6  -3   1       16.63        4.62      4.15 o 
  -5  -3   1        1.44        0.27      0.69 o 
  -4  -3   1      414.52      439.53     16.93 o 
  -3  -3   1      131.48      132.23      6.87 o 
  -2  -3   1        4.21        3.00      0.33 o 
  -1  -3   1      746.07      801.35     13.50 o 
   0  -3   1      218.34      184.82      3.40 o 
   1  -3   1      144.67      125.64      2.28 o 
   2  -3   1      479.67      467.18      6.77 o 
   3  -3   1      256.41      253.45      3.83 o 
   4  -3   1      185.46      204.51      4.18 o 
   5  -3   1       39.74       36.97      1.38 o 
   6  -3   1        6.36        7.40      1.39 o 
   7  -3   1       11.05       12.06      1.85 o 
   8  -3   1       39.78       32.82      2.53 o 
   9  -3   1       10.76        8.73      3.41 o 
  -8  -2   1        0.26       -1.28      1.57 o 
  -7  -2   1       22.13       21.53      3.42 o 
  -6  -2   1      261.66      274.46      7.41 o 
  -5  -2   1        1.60        1.63      0.80 o 
  -4  -2   1        1.50        3.71      0.66 o 
  -3  -2   1      131.78      148.92      2.97 o 
  -2  -2   1        0.13       -0.13      0.38 o 
  -1  -2   1      622.92      654.21     10.79 o 
   2  -2   1       79.99       97.72      2.00 o 
   3  -2   1       15.99       20.42      0.92 o 
   4  -2   1       43.39       47.20      2.22 o 
   5  -2   1      420.33      415.52     29.93 o 
   6  -2   1        0.05       -0.83      1.20 o 
   7  -2   1       37.68       40.85      1.89 o 
   8  -2   1        0.00       -0.42      2.07 o 
  -8  -1   1       14.73       16.46      2.38 o 
  -7  -1   1       39.79       36.22      2.94 o 
  -6  -1   1      461.93      494.96     12.05 o 
  -5  -1   1       30.15       27.40      1.11 o 
  -4  -1   1       16.92       12.76      0.87 o 
  -3  -1   1        2.66        2.39      0.34 o 
  -2  -1   1      154.12      164.89      2.99 o 
  -1  -1   1     1074.18     1131.85     18.30 o 
   0  -1   1      813.59       -0.18      0.64 o 
   1  -1   1        8.04        8.59      0.44 o 
   2  -1   1       65.76       52.02      1.24 o 
   3  -1   1      884.48      879.71     12.49 o 
   4  -1   1      222.97      240.58      4.75 o 
   5  -1   1       51.91       49.81      1.64 o 
   6  -1   1      128.31      120.56      3.06 o 
   7  -1   1       83.75       85.46      2.67 o 
   8  -1   1       24.30       15.66      5.91 o 
  -8   0   1       39.32       40.04      2.53 o 
  -7   0   1        6.80       14.85      4.69 o 
  -6   0   1        3.09        1.30      2.10 o 
  -5   0   1       26.08       23.93      0.98 o 
  -4   0   1      285.73      305.98      5.46 o 
  -3   0   1       76.35       74.50      1.63 o 
  -2   0   1      190.44      179.05      3.17 o 
  -1   0   1      684.81      828.46     21.81 o 
   0   0   1      703.18      809.57     14.61 o 
   1   0   1     2441.09     2616.36     37.03 o 
   2   0   1       69.04       65.45      1.17 o 
   3   0   1      300.01      340.90      5.08 o 
   4   0   1       95.63      104.49      1.93 o 
   5   0   1      147.00      135.95      3.56 o 
   6   0   1       10.19        9.86      2.46 o 
   7   0   1       13.10       15.30      1.78 o 
   8   0   1       62.40       65.16      3.41 o 
  -9   1   1       20.78       18.07      1.94 o 
  -8   1   1      166.50      163.09      7.32 o 
  -7   1   1        4.36        3.35      1.31 o 
  -6   1   1       27.01       26.24      1.79 o 
  -5   1   1       33.08       40.43      1.23 o 
  -4   1   1       23.53       18.86      0.74 o 
  -3   1   1       66.55       63.79      1.39 o 
  -2   1   1     3027.47     3854.91     62.08 o 
  -1   1   1      161.22      185.35      3.15 o 
   0   1   1       20.97       23.23      0.60 o 
   1   1   1        0.07       -0.03      0.20 o 
   2   1   1     1153.96     1272.77     17.78 o 
   3   1   1      173.11      199.01      3.17 o 
   4   1   1       36.10       35.65      1.16 o 
   5   1   1       83.84       77.34      2.93 o 
   6   1   1       16.95       14.73      1.44 o 
   7   1   1        9.52        7.38      1.28 o 
   8   1   1        1.04        1.52      1.64 o 
  -9   2   1        0.73        0.59      2.03 o 
  -8   2   1        3.20        4.21      1.22 o 
  -7   2   1        4.55       -0.95      4.28 o 
  -6   2   1        6.81        8.69      1.04 o 
  -5   2   1       47.81       45.16      1.94 o 
  -4   2   1       24.49       26.36      1.21 o 
  -3   2   1      179.26      175.55      3.15 o 
  -2   2   1     4610.81     5670.62     79.17 o 
  -1   2   1    18034.49    15597.43    663.92 o 
   0   2   1       52.25       53.31      1.52 o 
   1   2   1      108.34      122.62      1.99 o 
   2   2   1      319.85      312.48      5.04 o 
   3   2   1      134.56      146.36      2.55 o 
   4   2   1       96.97       89.01      2.12 o 
   5   2   1      171.89      170.03      3.66 o 
   6   2   1       13.39       15.21      2.60 o 
   7   2   1        1.41        0.14      1.07 o 
  -9   3   1        0.23        0.00      1.10 o 
  -8   3   1        8.22        8.46      1.36 o 
  -7   3   1        8.88        8.99      2.48 o 
  -6   3   1        5.40        4.87      1.34 o 
  -5   3   1       22.96       20.06      1.06 o 
  -4   3   1      199.28      225.21      4.05 o 
  -3   3   1        0.00        1.67      0.56 o 
  -2   3   1      581.70      602.45      9.95 o 
  -1   3   1       88.02       57.65      1.92 o 
   0   3   1      850.78      869.62     12.28 o 
   1   3   1      188.48      201.83      3.18 o 
   2   3   1      174.19      198.78      3.25 o 
   3   3   1        1.82        2.24      0.37 o 
   4   3   1       31.04       27.87      2.12 o 
   5   3   1       64.77       69.98      3.32 o 
   6   3   1       29.95       28.20      2.00 o 
   7   3   1       13.54       15.43      1.98 o 
  -9   4   1       15.88       18.94      6.73 o 
  -8   4   1        1.98        0.92      0.80 o 
  -7   4   1        9.11       11.05      1.17 o 
  -6   4   1       13.34       15.12      1.38 o 
  -5   4   1      236.22      250.89      6.48 o 
  -4   4   1      529.82      576.91      8.60 o 
  -3   4   1     4364.53     4846.31     67.61 o 
  -2   4   1      652.98      650.31     11.12 o 
  -1   4   1       21.28       18.10      1.27 o 
   0   4   1       70.74       78.98      1.64 o 
   1   4   1        1.53        2.44      0.33 o 
   2   4   1       96.23       85.27      1.73 o 
   3   4   1       55.71       47.16      1.28 o 
   4   4   1       56.53       53.51      1.51 o 
   5   4   1       53.24       55.69      2.01 o 
  -9   5   1       17.51       16.31      4.73 o 
  -8   5   1        0.00        0.33      0.82 o 
  -7   5   1       56.87       52.34      1.97 o 
  -6   5   1      207.69      230.06      5.11 o 
  -5   5   1       10.37        8.69      0.94 o 
  -4   5   1       15.47       12.53      0.62 o 
  -3   5   1       18.04       19.44      0.79 o 
  -2   5   1       30.37       34.39      1.18 o 
  -1   5   1        0.02       -0.26      0.31 o 
   0   5   1       89.32       79.23      2.49 o 
   1   5   1        1.49        1.77      0.49 o 
   2   5   1       35.20       33.04      1.33 o 
   3   5   1       36.22       34.04      2.01 o 
   4   5   1       92.01       92.04      3.34 o 
   5   5   1        5.16        4.97      0.97 o 
  -8   6   1        7.01        4.07      1.37 o 
  -7   6   1        3.95        4.24      0.90 o 
  -6   6   1       30.03       30.06      1.48 o 
  -5   6   1      510.41      517.95     13.13 o 
  -4   6   1        1.02        0.74      0.64 o 
  -3   6   1       62.03       61.38      2.60 o 
  -2   6   1        0.02        0.08      0.81 o 
  -1   6   1       14.32       13.23      0.84 o 
   0   6   1        6.49        7.71      1.14 o 
   1   6   1      117.35      115.22      2.84 o 
   2   6   1       10.16       13.46      1.85 o 
   3   6   1       83.33       86.72      2.49 o 
   4   6   1        8.64        8.08      1.10 o 
   5   6   1        8.36       11.98      1.60 o 
  -8   7   1        3.27        5.14      2.21 o 
  -7   7   1        0.26       -0.43      1.80 o 
  -6   7   1       31.97       31.64      2.29 o 
  -5   7   1        4.08        3.79      3.11 o 
  -4   7   1      100.84       89.29      2.39 o 
  -3   7   1       52.64       51.01      1.69 o 
  -2   7   1        0.56        0.75      0.51 o 
  -1   7   1        6.48        6.72      0.78 o 
   0   7   1       20.23       19.62      1.17 o 
   1   7   1       74.66       79.12      2.40 o 
   2   7   1       78.64       70.36      2.40 o 
   3   7   1       10.06       11.22      1.36 o 
   4   7   1       10.97       12.46      1.39 o 
  -7   8   1        4.40        5.18      2.01 o 
  -6   8   1        4.84        5.12      1.71 o 
  -5   8   1       43.13       43.20      2.61 o 
  -4   8   1        8.17        9.12      0.95 o 
  -3   8   1       48.18       50.15      1.87 o 
  -2   8   1        2.66        2.59      0.73 o 
  -1   8   1        0.33        1.65      0.74 o 
   0   8   1        3.04        1.77      0.72 o 
   1   8   1       85.41       89.29      4.12 o 
   2   8   1        4.26        6.05      1.11 o 
   3   8   1        3.74        4.98      1.09 o 
  -6   9   1       17.50       14.35      2.15 o 
  -5   9   1        4.79        4.68      1.71 o 
  -4   9   1       17.92       19.48      1.31 o 
  -3   9   1       27.37       30.39      1.55 o 
  -2   9   1        0.03       -0.34      1.20 o 
  -1   9   1        0.69       -0.07      0.62 o 
   0   9   1        0.02        0.87      0.83 o 
   1   9   1        1.05        5.96      2.66 o 
  -5  10   1        4.28        5.45      1.91 o 
  -4  10   1        0.01        4.31      1.90 o 
  -3  10   1       18.08       20.28      2.06 o 
  -2  10   1        0.40        0.58      1.09 o 
  -1  10   1       10.60       11.59      1.36 o 
   0 -10   2        4.55        4.87      1.81 o 
   1 -10   2       17.36       15.73      5.73 o 
   2 -10   2        0.47        0.29      1.24 o 
   3 -10   2        0.00        0.81      0.88 o 
   4 -10   2        0.60        4.36      1.71 o 
   5 -10   2        0.15        0.25      1.93 o 
  -2  -9   2        6.35        6.39      1.40 o 
  -1  -9   2        0.39        0.77      0.91 o 
   0  -9   2       17.36       19.13      2.23 o 
   1  -9   2        9.50       11.12      1.07 o 
   2  -9   2        7.36        7.60      1.18 o 
   3  -9   2       13.06       14.32      2.78 o 
   4  -9   2        3.80        7.73      4.05 o 
   5  -9   2        3.13        3.49      1.51 o 
   6  -9   2        6.27        5.46      3.70 o 
  -2  -8   2        0.66        0.53      1.03 o 
  -1  -8   2       44.16       51.84      2.90 o 
   0  -8   2        0.79        1.23      0.55 o 
   1  -8   2       25.90       25.97      1.35 o 
   2  -8   2        8.48        9.28      0.91 o 
   3  -8   2        4.14        3.59      1.67 o 
   4  -8   2        2.54        2.59      1.39 o 
   5  -8   2       26.31       28.48      2.41 o 
   6  -8   2        3.07        4.22      2.07 o 
   7  -8   2        1.40        2.32      2.82 o 
  -4  -7   2        0.03       -0.12      0.70 o 
  -3  -7   2       10.60        9.99      1.56 o 
  -2  -7   2       74.52       73.23      3.35 o 
  -1  -7   2       68.54       68.41      2.77 o 
   0  -7   2       11.25       11.66      0.91 o 
   1  -7   2       30.83       33.01      1.35 o 
   2  -7   2       11.51       12.13      1.43 o 
   3  -7   2       73.45       50.75      4.49 o 
   4  -7   2        2.26        0.88      1.40 o 
   5  -7   2       18.36       20.18      2.19 o 
   6  -7   2       10.54       11.95      4.25 o 
   7  -7   2       16.96       21.55      2.45 o 
   8  -7   2       19.55       25.30      6.18 o 
  -5  -6   2        0.04       -0.76      1.14 o 
  -4  -6   2       53.07       49.59      2.82 o 
  -3  -6   2       63.62       66.47      2.68 o 
  -2  -6   2       26.86       28.49      2.67 o 
  -1  -6   2       53.84       49.59      2.08 o 
   0  -6   2       77.25       81.56      2.10 o 
   1  -6   2      174.22      176.47      3.69 o 
   2  -6   2        8.97        7.80      1.18 o 
   3  -6   2       20.49       18.44      1.16 o 
   4  -6   2      157.51      145.96      3.29 o 
   5  -6   2       37.32       41.90      1.71 o 
   6  -6   2        7.43        6.47      0.96 o 
   7  -6   2        1.11       -0.10      1.34 o 
   8  -6   2        7.09        9.05      1.25 o 
  -6  -5   2        1.69        0.25      1.51 o 
  -5  -5   2       12.66       12.48      1.36 o 
  -4  -5   2      113.75      110.13      3.62 o 
  -3  -5   2      231.12      226.65      5.90 o 
  -2  -5   2        0.11        0.12      0.42 o 
  -1  -5   2        0.01        0.26      0.30 o 
   0  -5   2      327.95      368.21      5.57 o 
   1  -5   2       22.58       18.68      0.88 o 
   2  -5   2       82.81       74.15      1.63 o 
   3  -5   2      121.97      119.23      2.16 o 
   4  -5   2       52.09       48.01      1.63 o 
   5  -5   2       61.33       67.49      2.18 o 
   6  -5   2       65.46       72.78      2.91 o 
   7  -5   2        7.53        6.31      2.21 o 
   8  -5   2        2.20       -0.82      4.67 o 
  -7  -4   2        3.18        2.90      1.48 o 
  -6  -4   2        2.78        1.82      1.55 o 
  -5  -4   2        6.06        6.32      0.75 o 
  -4  -4   2      201.90      226.19      4.56 o 
  -3  -4   2       28.87       32.46      1.18 o 
  -2  -4   2      220.22      237.64      4.41 o 
  -1  -4   2      295.96      335.65      6.48 o 
   0  -4   2      114.90       68.55      1.60 o 
   1  -4   2        0.58        0.17      0.21 o 
   2  -4   2       17.08       16.33      0.61 o 
   3  -4   2        0.74        0.77      0.25 o 
   4  -4   2        6.44        4.65      0.60 o 
   5  -4   2       67.78       66.91      2.61 o 
   6  -4   2       26.57       27.76      1.50 o 
   7  -4   2       35.27       29.72      1.63 o 
   8  -4   2        6.63        4.81      1.04 o 
  -7  -3   2        1.69        0.55      0.95 o 
  -6  -3   2       13.33       14.46      1.38 o 
  -5  -3   2      131.04      139.72      3.22 o 
  -4  -3   2        0.03        0.53      1.42 o 
  -3  -3   2       66.02       70.35      1.74 o 
  -2  -3   2       93.88      113.89      2.38 o 
  -1  -3   2      703.10      749.50     12.38 o 
   1  -3   2      346.02      319.58      5.44 o 
   2  -3   2       85.66       83.16      2.27 o 
   3  -3   2        3.55        2.88      0.38 o 
   4  -3   2      478.55      510.75      9.29 o 
   5  -3   2      124.02      130.62      3.11 o 
   6  -3   2        7.69        7.32      1.42 o 
   7  -3   2       11.50        8.61      1.24 o 
   8  -3   2       11.12       11.85      1.17 o 
  -8  -2   2        3.04        2.65      1.04 o 
  -7  -2   2        2.61        2.16      0.87 o 
  -6  -2   2      163.26      172.58      5.20 o 
  -5  -2   2      225.02      238.63      4.79 o 
  -4  -2   2      118.98      144.83      3.09 o 
  -3  -2   2      875.98      917.65     15.14 o 
  -2  -2   2       49.34       44.90      1.17 o 
  -1  -2   2      108.22      100.01      1.95 o 
   0  -2   2        2.84        1.04      0.54 o 
   1  -2   2      473.00      468.88      7.79 o 
   2  -2   2       33.77       37.06      0.77 o 
   3  -2   2       65.24       62.52      1.77 o 
   4  -2   2      387.39      408.11      7.55 o 
   5  -2   2      132.46      141.98      3.26 o 
   6  -2   2       21.63       23.33      1.61 o 
   7  -2   2       16.72       16.67      1.34 o 
   8  -2   2        5.03        3.54      4.55 o 
  -8  -1   2        7.25        5.50      1.22 o 
  -7  -1   2       12.48       14.79      1.61 o 
  -6  -1   2        1.28       18.03      4.03 o 
  -5  -1   2      141.98      142.60      3.17 o 
  -4  -1   2       89.38       83.28      6.46 o 
  -3  -1   2        4.45        4.86      0.54 o 
  -2  -1   2     1094.82      859.32     54.75 o 
  -1  -1   2     4164.96     5161.20     83.37 o 
   0  -1   2      246.73      192.44      3.42 o 
   1  -1   2      912.14      893.97     12.56 o 
   2  -1   2       97.56       94.53      1.57 o 
   3  -1   2       85.04       83.86      1.61 o 
   4  -1   2       86.17       94.68      2.01 o 
   5  -1   2       17.26       17.12      1.03 o 
   6  -1   2        0.10        0.63      1.71 o 
   7  -1   2       25.37       25.89      1.50 o 
   8  -1   2        0.15        0.08      2.64 o 
  -8   0   2       36.16       34.19      3.56 o 
  -7   0   2      240.92      242.14      6.89 o 
  -6   0   2        1.03        1.06      1.11 o 
  -5   0   2        6.21        9.32      0.63 o 
  -4   0   2        6.24        8.66      1.22 o 
  -3   0   2      173.60      178.54      4.65 o 
  -2   0   2     2404.66     2794.33     45.17 o 
  -1   0   2      220.41      112.53      7.98 o 
   0   0   2     1938.40     1995.77     42.26 o 
   1   0   2        1.91        2.96      0.23 o 
   2   0   2      179.34      181.63      2.81 o 
   3   0   2      165.92      182.90      2.94 o 
   4   0   2      367.87      401.14      6.06 o 
   5   0   2        1.53        2.63      1.44 o 
   6   0   2       30.29       30.90      1.58 o 
   7   0   2        8.95        8.32      1.39 o 
   8   0   2        0.12       -2.30      6.39 o 
  -9   1   2        1.34        1.93      1.48 o 
  -8   1   2       44.65       40.54      9.68 o 
  -7   1   2      165.37      168.16      5.26 o 
  -6   1   2       32.25       34.98      1.90 o 
  -5   1   2        1.75        1.17      0.59 o 
  -4   1   2      122.44      118.78      2.43 o 
  -3   1   2        0.86        2.47      0.30 o 
  -2   1   2       80.08       68.68      1.41 o 
  -1   1   2     1068.73     1096.78     26.85 o 
   0   1   2      263.84      260.53      4.14 o 
   1   1   2       13.66       15.21      0.88 o 
   2   1   2      245.09      270.80      4.09 o 
   3   1   2       15.31       15.30      0.59 o 
   4   1   2        1.23        2.03      0.50 o 
   5   1   2       42.76       38.72      2.32 o 
   6   1   2      186.50      158.33     12.34 o 
   7   1   2        6.11        7.23      1.73 o 
  -9   2   2       40.18       40.71      9.86 o 
  -8   2   2       15.40       14.77      3.92 o 
  -7   2   2        7.89        7.09      1.34 o 
  -6   2   2       37.57       39.23      2.46 o 
  -5   2   2       21.08       21.31      0.83 o 
  -4   2   2      180.24      170.72      3.23 o 
  -3   2   2       19.33       20.85      0.61 o 
  -2   2   2      299.30      306.52      4.52 o 
  -1   2   2       33.08       16.47      0.80 o 
   0   2   2      203.29      222.69      3.36 o 
   1   2   2        5.51        4.24      0.36 o 
   2   2   2      911.17     1017.29     14.40 o 
   3   2   2        0.46        1.30      0.31 o 
   4   2   2        8.74        7.61      0.55 o 
   5   2   2       13.99       13.66      1.08 o 
   6   2   2        8.83        9.25      1.34 o 
   7   2   2       72.29       80.32      4.50 o 
  -9   3   2       65.48       67.55      8.98 o 
  -8   3   2        2.52        3.36      1.29 o 
  -7   3   2       21.67       16.96      1.50 o 
  -6   3   2       23.21       22.15      1.50 o 
  -5   3   2        3.72        3.92      0.52 o 
  -4   3   2      283.23      319.60      4.87 o 
  -3   3   2      133.88      130.51      2.64 o 
  -2   3   2      264.47      288.98      5.03 o 
  -1   3   2      743.83      748.08     12.72 o 
   0   3   2      150.09      157.38      3.10 o 
   1   3   2      877.10      969.56     13.81 o 
   2   3   2        8.05        9.68      0.53 o 
   3   3   2      232.45      263.85      4.32 o 
   4   3   2      117.36      120.24      2.42 o 
   5   3   2        0.20        1.55      0.56 o 
   6   3   2       31.44       26.38      2.12 o 
  -9   4   2        5.38        3.25      0.92 o 
  -8   4   2        6.03        5.42      2.85 o 
  -7   4   2        0.00       -0.72      2.79 o 
  -6   4   2      140.84      142.28      5.38 o 
  -5   4   2        0.16       -0.19      0.32 o 
  -4   4   2        0.36        1.19      1.04 o 
  -3   4   2     1409.12     1648.48     26.86 o 
  -2   4   2      410.39      399.92      5.86 o 
  -1   4   2        8.04        6.71      0.40 o 
   0   4   2       55.35       56.07      1.46 o 
   1   4   2       66.73       70.00      1.49 o 
   2   4   2       38.59       40.95      1.13 o 
   3   4   2       66.58       71.43      2.04 o 
   4   4   2       75.67       84.60      2.10 o 
   5   4   2       21.93       22.87      2.60 o 
  -9   5   2        0.88       -1.01      3.13 o 
  -8   5   2        4.27        4.44      1.09 o 
  -7   5   2       47.88       45.79      3.20 o 
  -6   5   2       13.60       14.42      1.15 o 
  -5   5   2       58.32       60.43      1.86 o 
  -4   5   2        7.22        7.50      0.56 o 
  -3   5   2      412.13      381.53     11.57 o 
  -2   5   2        9.17        9.35      1.26 o 
  -1   5   2      444.36      456.30      8.21 o 
   0   5   2       90.06       99.33      2.42 o 
   1   5   2        0.32        0.28      0.44 o 
   2   5   2      169.59      168.15      3.71 o 
   3   5   2        0.02        0.14      0.56 o 
   4   5   2        1.98        2.36      1.23 o 
   5   5   2        4.33        5.51      1.03 o 
  -8   6   2        4.33        4.28      1.06 o 
  -7   6   2        0.85        0.05      0.72 o 
  -6   6   2       54.98       60.11      5.14 o 
  -4   6   2      379.38      374.09      7.05 o 
  -3   6   2        4.37        4.22      0.62 o 
  -2   6   2        3.50        3.01      0.58 o 
  -1   6   2       97.13       94.91      3.01 o 
   0   6   2       56.63       55.02      1.93 o 
   1   6   2        0.04        0.15      1.01 o 
   2   6   2      138.07      149.93      3.96 o 
   3   6   2      106.27      118.19      3.55 o 
   4   6   2        0.42        0.05      0.83 o 
  -8   7   2        0.50        0.02      1.91 o 
  -7   7   2       36.74       41.74      5.46 o 
  -6   7   2        0.74        1.90      2.07 o 
  -5   7   2       41.93       42.24      2.50 o 
  -4   7   2       21.64       22.30      1.83 o 
  -3   7   2       55.80       52.69      2.27 o 
  -2   7   2       25.29       25.38      1.26 o 
  -1   7   2       12.14       11.29      1.18 o 
   0   7   2       12.01       13.54      1.80 o 
   1   7   2        2.94        5.58      2.01 o 
   2   7   2        0.61        1.41      1.62 o 
   3   7   2       12.23       11.85      1.22 o 
  -6   8   2       89.27       69.68      3.42 o 
  -5   8   2       11.44       11.46      1.82 o 
  -4   8   2       11.88        9.73      1.84 o 
  -3   8   2       27.89       24.95      1.34 o 
  -2   8   2        0.02        0.17      0.73 o 
  -1   8   2       13.65       19.11      1.28 o 
   0   8   2       78.86       83.33      2.79 o 
   1   8   2        0.04        4.88      2.66 o 
   2   8   2       36.37       38.11      2.12 o 
  -6   9   2        3.09        6.10      2.13 o 
  -5   9   2       21.05       19.72      2.24 o 
  -4   9   2        5.55        7.11      1.04 o 
  -3   9   2        0.03        0.03      1.33 o 
  -2   9   2        0.00       -0.27      1.08 o 
  -1   9   2        1.77        2.99      0.93 o 
   0   9   2       34.03       35.91      2.06 o 
  -4  10   2        8.38       11.66      2.16 o 
  -3  10   2        0.27       -0.49      0.86 o 
  -2  10   2        3.61        5.29      2.50 o 
   0 -10   3        1.47        1.18      1.00 o 
   1 -10   3        1.14        0.53      0.86 o 
   2 -10   3       10.36       12.88      1.27 o 
   3 -10   3        0.04        1.87      2.20 o 
   4 -10   3        0.12        8.85      4.67 o 
   5 -10   3        0.32        3.28      4.95 o 
  -2  -9   3        2.46        1.61      0.94 o 
  -1  -9   3        0.55        0.74      0.93 o 
   0  -9   3        2.59        3.17      0.94 o 
   1  -9   3       20.54       21.31      1.38 o 
   2  -9   3        2.97        3.31      0.80 o 
   3  -9   3       11.43       10.74      3.67 o 
   4  -9   3       40.98       53.12      5.88 o 
   5  -9   3       12.99       10.16      3.40 o 
   6  -9   3        3.00        2.93      3.17 o 
  -3  -8   3        3.37        2.73      0.92 o 
  -2  -8   3        3.67        3.40      1.92 o 
  -1  -8   3        0.02       -0.47      0.82 o 
   0  -8   3        0.04        0.57      0.62 o 
   1  -8   3        0.22        0.32      0.58 o 
   2  -8   3        2.98        3.09      0.70 o 
   3  -8   3       23.51       24.53      1.62 o 
   4  -8   3       65.54       65.82      5.76 o 
   5  -8   3       66.00       77.23      6.33 o 
   6  -8   3        2.03        4.60      1.76 o 
   7  -8   3        6.02       11.30      2.46 o 
  -4  -7   3        4.74        3.72      1.02 o 
  -3  -7   3        4.69        4.68      1.34 o 
  -2  -7   3       12.59       12.38      1.32 o 
  -1  -7   3        7.71        8.54      1.96 o 
   0  -7   3        2.79        2.47      0.59 o 
   1  -7   3       40.13       37.59      1.38 o 
   2  -7   3        1.94        1.64      0.74 o 
   3  -7   3        7.37        6.81      1.40 o 
   4  -7   3        0.25        0.62      1.52 o 
   5  -7   3       32.86       35.08      2.48 o 
   6  -7   3        2.17        1.54      2.03 o 
   7  -7   3        1.13        0.34      2.60 o 
  -5  -6   3       37.19       34.32      2.15 o 
  -4  -6   3       18.20       16.29      1.55 o 
  -3  -6   3        3.24        4.51      1.44 o 
  -2  -6   3       57.99       61.12      2.52 o 
  -1  -6   3        0.16        0.21      0.89 o 
   0  -6   3        0.16        0.66      0.41 o 
   1  -6   3       26.23       24.39      1.30 o 
   2  -6   3       77.37       76.06      2.50 o 
   3  -6   3        0.12       -0.62      0.64 o 
   4  -6   3      125.40      141.28      3.41 o 
   5  -6   3        2.84        3.79      2.00 o 
   6  -6   3        0.88        0.58      0.73 o 
   7  -6   3        0.04        0.17      2.67 o 
   8  -6   3        1.80        2.30      1.39 o 
  -6  -5   3        5.52        6.04      1.11 o 
  -5  -5   3       39.65       41.48      4.63 o 
  -4  -5   3       25.01       22.34      1.93 o 
  -3  -5   3       73.24       64.75      1.80 o 
  -2  -5   3        7.88        6.28      0.99 o 
  -1  -5   3        0.25        1.32      0.38 o 
   0  -5   3       66.97       69.28      2.04 o 
   1  -5   3        7.50        7.83      0.48 o 
   2  -5   3      221.05      223.51     11.16 o 
   3  -5   3       41.44       39.11      1.08 o 
   4  -5   3        2.01        1.34      0.77 o 
   5  -5   3        0.03       -0.41      0.52 o 
   6  -5   3        1.48        1.41      1.11 o 
   7  -5   3        5.54        5.01      0.90 o 
   8  -5   3        0.35       -0.59      0.83 o 
  -7  -4   3        1.20        0.84      1.28 o 
  -6  -4   3       35.25       34.28      1.56 o 
  -5  -4   3       31.22       33.80      1.49 o 
  -4  -4   3       75.98       79.36      3.53 o 
  -3  -4   3        1.30        0.80      0.39 o 
  -2  -4   3      113.96      129.05      2.72 o 
  -1  -4   3      636.20      651.13     31.93 o 
   0  -4   3        1.02        1.21      0.59 o 
   1  -4   3        5.03        4.96      0.35 o 
   2  -4   3        7.88        7.02      0.60 o 
   3  -4   3      112.03      116.73      2.10 o 
   4  -4   3       21.58       22.21      1.07 o 
   5  -4   3        0.02       -0.57      0.68 o 
   6  -4   3       22.49       24.74      1.49 o 
   7  -4   3        5.37        2.78      1.47 o 
   8  -4   3        0.02       -0.90      1.89 o 
  -7  -3   3       16.58       16.22      1.78 o 
  -6  -3   3        0.22        0.73      0.96 o 
  -5  -3   3      158.49      160.70      3.61 o 
  -4  -3   3       78.24       82.61      2.16 o 
  -3  -3   3       13.82       14.57      0.76 o 
  -2  -3   3      355.89      354.44      6.25 o 
  -1  -3   3       35.44       53.45      1.78 o 
   0  -3   3       48.41       36.10      4.92 o 
   1  -3   3        7.51        9.14      0.40 o 
   2  -3   3        2.19        2.85      0.29 o 
   3  -3   3      234.65      268.52      4.11 o 
   4  -3   3        6.53        6.70      0.65 o 
   5  -3   3      221.65      232.79      4.87 o 
   6  -3   3       37.59       33.07      1.81 o 
   7  -3   3        0.12       -0.54      2.86 o 
   8  -3   3       24.37       23.90      3.04 o 
  -8  -2   3        8.97        8.62      5.24 o 
  -7  -2   3       24.14       20.59      4.73 o 
  -6  -2   3       38.77       44.11      2.47 o 
  -5  -2   3       87.05       91.10      2.38 o 
  -4  -2   3       27.60       26.80      1.07 o 
  -3  -2   3       31.69       53.04      1.43 o 
  -2  -2   3      551.93      671.20     21.30 o 
  -1  -2   3      585.75      612.20     13.83 o 
   0  -2   3      296.18      306.42      5.30 o 
   1  -2   3      215.24      221.00      3.38 o 
   2  -2   3      241.87      268.83      4.06 o 
   3  -2   3      473.88      504.63      7.37 o 
   4  -2   3       41.35       43.60      1.45 o 
   5  -2   3       26.44       26.45      1.23 o 
   6  -2   3        0.47       -0.26      2.34 o 
   7  -2   3       38.62       34.10      1.73 o 
   8  -2   3       33.23       31.73      1.83 o 
  -8  -1   3       12.64       13.01      1.65 o 
  -7  -1   3      109.96      107.92      4.96 o 
  -6  -1   3       57.32       51.98      1.76 o 
  -5  -1   3      133.88      137.58      3.01 o 
  -4  -1   3       89.35       98.22      2.28 o 
  -3  -1   3      239.00      338.46      6.00 o 
  -2  -1   3     1725.64     1709.27     35.40 o 
   0  -1   3       57.21       54.76      1.04 o 
   1  -1   3       98.13       96.39      1.84 o 
   2  -1   3      505.36      557.17      8.04 o 
   3  -1   3      816.66      896.29     12.68 o 
   4  -1   3      185.58      180.14      3.83 o 
   5  -1   3       41.19       44.36      1.62 o 
   6  -1   3        0.07       -0.38      1.39 o 
   7  -1   3       39.25       34.92      1.73 o 
   8  -1   3       11.14       12.09      1.86 o 
  -8   0   3        2.06        0.96      1.36 o 
  -7   0   3      132.13      133.72      4.50 o 
  -6   0   3        9.86       12.34      1.23 o 
  -5   0   3      113.17      125.44      2.78 o 
  -4   0   3      841.71      946.34     15.85 o 
  -3   0   3      223.48      249.33      4.53 o 
  -2   0   3       84.34       87.62      1.83 o 
  -1   0   3       17.85       15.72      0.55 o 
   0   0   3        0.89        2.23      0.23 o 
   1   0   3      890.61      862.60     13.12 o 
   2   0   3       60.73       79.54      1.88 o 
   3   0   3      410.66      460.83      6.81 o 
   4   0   3       94.37      104.63      1.99 o 
   5   0   3        1.80        1.53      0.62 o 
   6   0   3      252.72      246.50      5.48 o 
   7   0   3        5.34        5.35      1.02 o 
  -9   1   3        0.45       -0.65      1.13 o 
  -8   1   3        9.34        7.53      3.75 o 
  -7   1   3       19.27       18.94      1.88 o 
  -6   1   3      143.77      145.37      4.46 o 
  -5   1   3      145.73      167.50      3.39 o 
  -4   1   3       14.50       10.64      0.63 o 
  -3   1   3       38.59       32.63      0.95 o 
  -2   1   3      330.74      312.70      5.36 o 
  -1   1   3      170.74      173.31      2.90 o 
   0   1   3       36.34       40.35      0.94 o 
   1   1   3      638.72      684.40     10.55 o 
   2   1   3      647.27      750.17     10.74 o 
   3   1   3      115.01      134.56      2.40 o 
   4   1   3       10.75       10.50      0.69 o 
   5   1   3       43.88       46.37      3.35 o 
   6   1   3        1.31        0.27      0.67 o 
   7   1   3        8.98        8.97      1.78 o 
  -9   2   3       57.03       54.17      2.99 o 
  -8   2   3       79.46       69.76      4.05 o 
  -7   2   3       11.31       13.63      1.42 o 
  -6   2   3      128.68      121.65      3.86 o 
  -5   2   3        5.03        5.06      0.95 o 
  -4   2   3       33.90       36.63      1.09 o 
  -3   2   3      246.94      242.34      3.77 o 
  -2   2   3       96.20       80.30      2.11 o 
  -1   2   3      522.78      478.07      8.56 o 
   0   2   3       50.60       46.88      1.10 o 
   1   2   3     1148.48     1296.01     19.64 o 
   2   2   3      445.00      560.99      8.27 o 
   3   2   3        0.33        0.34      0.29 o 
   4   2   3        0.83        0.62      0.39 o 
   5   2   3        9.06       11.55      1.14 o 
   6   2   3       16.86       18.51      1.37 o 
   7   2   3        0.39        0.54      1.12 o 
  -9   3   3       60.88       63.76      6.13 o 
  -8   3   3        1.06        1.99      2.35 o 
  -7   3   3        0.86        1.71      1.08 o 
  -6   3   3        8.85        9.64      2.43 o 
  -5   3   3      183.90      190.18      5.28 o 
  -4   3   3        8.69        8.07      0.56 o 
  -3   3   3      241.33      250.26      3.93 o 
  -2   3   3        5.16        3.61      0.64 o 
  -1   3   3       15.33       13.16      1.16 o 
   0   3   3       72.93       81.25      1.56 o 
   1   3   3       84.25       91.53      1.76 o 
   2   3   3        9.14       10.51      0.60 o 
   3   3   3       20.08       17.63      0.80 o 
   4   3   3       11.69       10.28      0.72 o 
   5   3   3       31.84       35.15      2.83 o 
   6   3   3       23.87       27.91      2.66 o 
  -9   4   3        0.97        0.44      1.27 o 
  -8   4   3       14.38       12.44      1.37 o 
  -7   4   3       90.30       96.18      3.55 o 
  -6   4   3        0.13        0.77      0.88 o 
  -5   4   3       36.58       34.87      1.18 o 
  -4   4   3       10.48       13.21      0.64 o 
  -3   4   3        1.64        1.21      0.86 o 
  -2   4   3        5.54        3.93      0.68 o 
  -1   4   3       54.76       50.91      1.20 o 
   0   4   3      242.78      268.07      4.55 o 
   1   4   3      182.99      192.65      3.24 o 
   2   4   3        7.96        5.80      0.87 o 
   3   4   3       17.22       15.28      0.82 o 
   4   4   3        8.59        6.26      0.64 o 
   5   4   3       18.99       18.98      2.50 o 
  -9   5   3        0.42        1.70      2.68 o 
  -8   5   3       34.09       32.90      2.28 o 
  -7   5   3       29.44       24.91      1.47 o 
  -6   5   3        0.84        0.59      0.68 o 
  -5   5   3       11.33       11.15      0.80 o 
  -4   5   3       11.48        8.94      0.77 o 
  -3   5   3        7.63       10.36      0.78 o 
  -2   5   3        0.08       -0.47      0.48 o 
  -1   5   3        1.62        1.02      0.52 o 
   0   5   3      174.96      178.09      4.21 o 
   1   5   3      221.56      218.14      4.98 o 
   2   5   3       25.17       27.89      1.49 o 
   3   5   3       24.23       23.22      1.43 o 
   4   5   3        0.00       -0.04      0.67 o 
  -8   6   3        2.12        1.82      2.42 o 
  -7   6   3       17.41       19.19      2.03 o 
  -6   6   3        8.77        7.48      1.60 o 
  -5   6   3        0.74       -0.22      1.69 o 
  -4   6   3       21.42       22.10      2.25 o 
  -3   6   3       14.90       15.03      1.18 o 
  -2   6   3        0.89        0.11      0.31 o 
  -1   6   3       10.59        9.57      0.78 o 
   0   6   3       43.02       43.36      1.77 o 
   1   6   3        1.93        3.13      1.11 o 
   2   6   3       35.29       43.27      2.07 o 
   3   6   3        2.89        3.19      0.77 o 
   4   6   3        4.96        3.27      0.99 o 
  -8   7   3        8.85        8.47      2.11 o 
  -7   7   3       17.63       16.09      2.29 o 
  -6   7   3       14.26       16.47      1.87 o 
  -5   7   3        1.55        3.80      1.71 o 
  -4   7   3      100.37       99.59      2.71 o 
  -3   7   3       12.67       12.95      1.03 o 
  -2   7   3       31.49       34.18      4.01 o 
  -1   7   3        2.83        2.47      1.06 o 
   0   7   3       19.01       20.00      1.30 o 
   1   7   3      147.83      152.35      4.61 o 
   2   7   3        5.38        8.65      1.91 o 
   3   7   3        0.61        0.34      0.71 o 
  -7   8   3        4.49        7.39      2.82 o 
  -6   8   3       98.74      104.66      4.92 o 
  -5   8   3        1.34       -0.14      1.85 o 
  -4   8   3        4.41        5.04      1.48 o 
  -3   8   3        0.01        1.29      1.16 o 
  -2   8   3       16.39       13.86      1.21 o 
  -1   8   3       25.31       31.10      3.01 o 
   0   8   3        0.32        1.21      0.95 o 
   1   8   3       51.87       60.15      2.50 o 
   2   8   3       30.05       33.17      2.12 o 
  -6   9   3       10.00       10.07      2.35 o 
  -5   9   3        0.09        2.99      2.05 o 
  -4   9   3       30.19       34.16      2.02 o 
  -3   9   3        0.33       -0.18      0.69 o 
  -2   9   3        9.26        9.47      2.49 o 
  -1   9   3        3.08        2.72      0.93 o 
   0   9   3        0.62        0.71      0.86 o 
   0 -10   4        0.01       -0.11      0.87 o 
   1 -10   4       15.54       15.25      1.79 o 
   2 -10   4       14.92       18.87      1.62 o 
   3 -10   4        1.76        2.28      1.74 o 
   4 -10   4        0.24        7.36      5.22 o 
  -2  -9   4        0.57        0.35      0.94 o 
  -1  -9   4        0.83        0.76      0.83 o 
   0  -9   4        3.92        4.88      1.06 o 
   1  -9   4        6.60        8.71      1.04 o 
   2  -9   4        4.43        5.18      1.00 o 
   3  -9   4       37.09       14.97      1.97 o 
   4  -9   4        0.29        1.47      1.79 o 
   5  -9   4        4.37        5.11      3.80 o 
   6  -9   4        3.58        3.79      3.30 o 
  -3  -8   4        0.06       -0.20      0.65 o 
  -2  -8   4        0.04       -0.10      1.21 o 
  -1  -8   4        0.05       -0.38      0.63 o 
   0  -8   4        0.91        1.37      0.66 o 
   1  -8   4        1.45        0.83      0.60 o 
   2  -8   4       18.80       18.08      1.43 o 
   3  -8   4       18.71       19.77      4.07 o 
   4  -8   4        1.78        0.06      3.88 o 
   5  -8   4        0.89        1.46      2.89 o 
   6  -8   4       17.55       15.43      2.24 o 
   7  -8   4       14.07       16.55      2.64 o 
  -4  -7   4        4.90        4.32      1.01 o 
  -3  -7   4        1.16        1.26      0.71 o 
  -2  -7   4       28.28       27.60      1.77 o 
  -1  -7   4        2.92        2.99      0.80 o 
   0  -7   4        4.08        6.47      1.74 o 
   1  -7   4        7.31        8.26      1.02 o 
   2  -7   4       25.36       24.70      7.52 o 
   4  -7   4       91.31       85.59      3.86 o 
   5  -7   4        1.92        1.69      5.48 o 
   6  -7   4        0.85        2.17      1.60 o 
   7  -7   4        6.10        4.01      5.95 o 
  -5  -6   4        0.21       -0.73      1.77 o 
  -4  -6   4        6.01        6.93      1.08 o 
  -3  -6   4        9.19        7.95      1.02 o 
  -2  -6   4        0.01        0.16      0.70 o 
  -1  -6   4       34.49       35.88      2.37 o 
   0  -6   4        0.54        0.69      0.53 o 
   1  -6   4       41.12       33.88      3.70 o 
   2  -6   4       16.78       17.96      1.28 o 
   3  -6   4      295.12      309.99      6.40 o 
   5  -6   4       20.94       25.37      1.83 o 
   6  -6   4       14.68       15.16      1.61 o 
   7  -6   4       14.99       14.77      1.40 o 
   8  -6   4        9.04       15.79      2.21 o 
  -6  -5   4        0.03       -0.03      0.70 o 
  -5  -5   4        2.53        3.27      0.91 o 
  -4  -5   4        0.02        0.28      0.48 o 
  -3  -5   4        3.51        1.93      0.57 o 
  -2  -5   4       90.85       74.73      3.19 o 
  -1  -5   4       15.50       12.44      0.66 o 
   0  -5   4      114.11      121.86      3.32 o 
   1  -5   4       48.30       48.75      2.19 o 
   2  -5   4        0.56        0.94      0.33 o 
   3  -5   4       17.87       16.22      0.68 o 
   4  -5   4        8.62        8.61      0.83 o 
   5  -5   4        6.06        4.54      1.00 o 
   6  -5   4        0.44        0.45      0.69 o 
   7  -5   4        6.50       11.69      1.26 o 
   8  -5   4        0.67        0.66      0.84 o 
  -7  -4   4        5.96        5.60      1.72 o 
  -6  -4   4       41.86       37.76      4.46 o 
  -5  -4   4        4.53        3.16      0.60 o 
  -4  -4   4        2.57        2.47      0.50 o 
  -3  -4   4        1.38        0.90      0.40 o 
  -2  -4   4       97.29       89.47      2.12 o 
  -1  -4   4       38.08       30.75      1.03 o 
   0  -4   4       17.11       13.87      0.69 o 
   1  -4   4      306.43      326.36      4.98 o 
   2  -4   4      663.23      691.29     11.65 o 
   3  -4   4      145.55      163.84      2.79 o 
   4  -4   4        4.12        4.50      0.69 o 
   5  -4   4       67.40       69.70      2.18 o 
   6  -4   4       34.26       30.97      1.60 o 
   7  -4   4        0.31        0.76      0.99 o 
   8  -4   4        1.51        1.87      2.49 o 
  -7  -3   4        0.93       -0.49      1.08 o 
  -6  -3   4       12.93       16.45      1.13 o 
  -5  -3   4       40.16       37.15      1.49 o 
  -4  -3   4       23.60       23.34      2.55 o 
  -3  -3   4      359.60      343.68      6.22 o 
  -2  -3   4      509.90      562.28     11.88 o 
  -1  -3   4      274.59      286.62      5.12 o 
   0  -3   4      237.20      245.01      4.45 o 
   1  -3   4       76.76       87.64      1.61 o 
   2  -3   4      438.30      518.43      7.62 o 
   3  -3   4      237.44      256.21      4.04 o 
   4  -3   4       61.06       53.40      1.68 o 
   5  -3   4       25.02       25.20      1.29 o 
   6  -3   4        0.71        0.95      0.67 o 
   7  -3   4       10.23        9.67      1.58 o 
   8  -3   4       22.77       22.93      2.60 o 
  -7  -2   4       14.28       20.26      4.86 o 
  -6  -2   4        1.48        0.46      0.76 o 
  -5  -2   4        7.78        8.65      0.80 o 
  -4  -2   4       52.90       58.44      1.73 o 
  -3  -2   4        0.09        0.27      0.32 o 
  -2  -2   4     1631.66     1970.79     32.05 o 
  -1  -2   4      830.70      893.93     14.72 o 
   0  -2   4      522.33      585.22     10.16 o 
   1  -2   4      223.69      238.15      4.37 o 
   2  -2   4        0.11        1.11      0.24 o 
   3  -2   4       31.14       34.24      0.88 o 
   4  -2   4       10.05       10.46      0.92 o 
   5  -2   4        3.37        2.63      0.90 o 
   6  -2   4       16.83       12.54      1.44 o 
   7  -2   4        0.72        0.38      1.16 o 
   8  -2   4        1.82        3.36      1.00 o 
  -8  -1   4       33.48       33.27      2.75 o 
  -7  -1   4       17.98       17.11      3.78 o 
  -6  -1   4       16.55       17.09      1.05 o 
  -5  -1   4        2.50        1.50      0.75 o 
  -4  -1   4      199.81      216.97      4.28 o 
  -3  -1   4      338.66      364.23      6.50 o 
  -2  -1   4       19.08       19.14      1.20 o 
  -1  -1   4       55.82       67.55      1.70 o 
   0  -1   4       18.31       21.49      0.64 o 
   1  -1   4      173.06      177.44      3.62 o 
   2  -1   4      279.25      310.92      4.68 o 
   3  -1   4        0.81        1.50      0.30 o 
   4  -1   4        1.06        0.86      0.72 o 
   5  -1   4        4.83        4.96      2.10 o 
   6  -1   4       91.17       88.27      3.01 o 
   7  -1   4       12.23       15.57      1.42 o 
  -8   0   4        2.74        3.47      4.45 o 
  -7   0   4       14.83       18.48      1.80 o 
  -6   0   4        7.57        8.77      0.91 o 
  -5   0   4       12.33       13.90      0.83 o 
  -4   0   4      149.46      174.39      3.96 o 
  -3   0   4       81.33       88.13      1.66 o 
  -2   0   4       28.01       20.25      1.23 o 
  -1   0   4      237.68      203.74      4.05 o 
   0   0   4       92.22      100.79      1.88 o 
   1   0   4        0.33        0.21      0.21 o 
   2   0   4       25.68       22.69      0.75 o 
   3   0   4       13.45       10.82      0.55 o 
   4   0   4        4.69        4.20      0.71 o 
   5   0   4      248.09      252.37      6.07 o 
   6   0   4        1.36        0.30      2.46 o 
   7   0   4       10.62        8.20      1.27 o 
  -9   1   4        0.83        0.44      1.72 o 
  -8   1   4       70.93       79.00      3.62 o 
  -7   1   4       17.34       19.03      1.66 o 
  -6   1   4        4.77        4.42      0.97 o 
  -5   1   4       78.74       82.77      2.06 o 
  -4   1   4      330.17      376.32      6.68 o 
  -3   1   4       27.33       24.54      0.85 o 
  -2   1   4       47.95       42.36      1.45 o 
  -1   1   4      174.70      180.01      4.28 o 
   0   1   4      332.87      387.19     14.20 o 
   1   1   4       44.81       44.70      1.44 o 
   2   1   4       85.25       90.52      1.91 o 
   3   1   4        3.51        6.01      0.47 o 
   4   1   4       59.62       70.23      2.10 o 
   6   1   4       26.67       25.69      2.66 o 
   7   1   4       43.38       47.75      3.72 o 
  -9   2   4        4.48        2.50      2.60 o 
  -8   2   4        0.00        1.14      0.90 o 
  -7   2   4        5.31        6.05      1.18 o 
  -6   2   4      119.10      130.29      4.15 o 
  -5   2   4        4.67        4.58      0.51 o 
  -4   2   4       28.34       26.48      0.95 o 
  -3   2   4      226.17      211.52      8.87 o 
  -2   2   4       82.10       74.99      2.53 o 
  -1   2   4       56.34       43.73      2.63 o 
   0   2   4      696.46      717.49     11.13 o 
   1   2   4       89.97       87.15      2.95 o 
   2   2   4       21.86       22.94      0.86 o 
   3   2   4        7.15        6.16      0.53 o 
   4   2   4       32.04       29.61      1.09 o 
   5   2   4      199.85      189.47      4.95 o 
   6   2   4       18.56       17.35      1.53 o 
  -9   3   4        4.31        2.92      1.82 o 
  -8   3   4       20.96       19.73      3.66 o 
  -7   3   4      143.60      145.89      4.98 o 
  -6   3   4       48.56       49.29      2.23 o 
  -5   3   4        0.07        0.19      0.34 o 
  -4   3   4       39.45       44.35      1.31 o 
  -3   3   4        1.43        1.61      0.33 o 
  -2   3   4        1.21        0.28      0.29 o 
  -1   3   4      240.64      259.09      3.77 o 
   0   3   4       74.27       64.83      1.48 o 
   1   3   4      164.08      175.95      3.25 o 
   2   3   4       22.42       24.90      0.94 o 
   3   3   4       11.39       12.04      0.85 o 
   4   3   4       10.64        8.74      0.70 o 
   5   3   4        0.04        2.74      1.06 o 
   6   3   4        4.92        7.98      1.50 o 
  -9   4   4        8.83        8.65      1.39 o 
  -8   4   4        4.90        5.19      1.18 o 
  -7   4   4       26.99       25.20      1.78 o 
  -6   4   4        4.29        2.96      0.70 o 
  -5   4   4        2.94        4.50      0.53 o 
  -4   4   4       43.07       47.40      1.27 o 
  -3   4   4        1.40        3.25      0.64 o 
  -2   4   4      191.37      191.58      3.20 o 
  -1   4   4      114.58      109.71      2.04 o 
   0   4   4      391.25      414.12      8.47 o 
   1   4   4        2.97        4.59      1.15 o 
   2   4   4        0.10        0.27      0.36 o 
   3   4   4       40.65       41.38      1.41 o 
   4   4   4        0.08       -0.18      0.63 o 
   5   4   4        0.35        2.88      1.75 o 
  -8   5   4        9.60        9.38      1.29 o 
  -7   5   4        0.25       -0.85      2.78 o 
  -6   5   4        1.95        2.03      1.27 o 
  -5   5   4        3.12        2.78      0.49 o 
  -4   5   4       13.68       13.44      1.07 o 
  -3   5   4        1.96        2.32      0.42 o 
  -2   5   4       36.24       34.88      1.33 o 
  -1   5   4        0.00        1.36      0.53 o 
   0   5   4      209.03      201.81      4.72 o 
   1   5   4       15.17       18.30      1.20 o 
   2   5   4        2.30        2.35      0.74 o 
   3   5   4       19.63       17.22      1.26 o 
   4   5   4        2.71        2.15      0.76 o 
  -8   6   4        7.97        6.74      4.05 o 
  -7   6   4        2.60        5.71      1.92 o 
  -6   6   4        4.75        6.94      1.89 o 
  -5   6   4        6.45        6.13      1.07 o 
  -4   6   4       54.65       48.83      1.68 o 
  -3   6   4        3.41        3.40      0.66 o 
  -2   6   4       10.14        9.55      0.95 o 
  -1   6   4      318.22      305.67      6.73 o 
   0   6   4        4.01        5.07      0.96 o 
   1   6   4       45.32       41.77      1.87 o 
   2   6   4       24.15       25.41      1.53 o 
   3   6   4        4.16        2.72      0.82 o 
  -8   7   4        7.54        5.92      4.32 o 
  -7   7   4        5.62        8.13      2.27 o 
  -6   7   4        7.67        7.92      1.80 o 
  -5   7   4        9.69        8.51      2.49 o 
  -4   7   4        7.72        8.44      0.91 o 
  -3   7   4       11.72       10.24      1.02 o 
  -2   7   4        2.14        1.97      0.69 o 
  -1   7   4        6.68        7.40      0.95 o 
   0   7   4      132.44      132.02      5.58 o 
   1   7   4        1.67        1.39      0.75 o 
   2   7   4        2.39        3.14      1.75 o 
  -7   8   4        0.80        1.36      2.95 o 
  -6   8   4        0.21        4.83      1.82 o 
  -5   8   4        0.13       -0.41      2.21 o 
  -4   8   4        3.79        2.73      0.93 o 
  -3   8   4       18.75       18.64      1.66 o 
  -2   8   4        0.42        1.15      0.71 o 
  -1   8   4        5.08        5.41      0.97 o 
   0   8   4        1.23        1.66      0.77 o 
   1   8   4        0.49        0.40      0.84 o 
  -5   9   4       10.30       12.52      2.86 o 
  -4   9   4        0.56        0.40      1.35 o 
  -3   9   4        2.34        2.44      0.96 o 
  -2   9   4       18.15       18.98      1.50 o 
  -1   9   4       28.67       31.77      1.93 o 
   2 -10   5       67.53       91.30      8.21 o 
   3 -10   5        1.82        3.22      5.49 o 
   4 -10   5        1.21        1.74      5.89 o 
  -2  -9   5       18.29       20.02      3.20 o 
  -1  -9   5        5.11        4.00      1.07 o 
   0  -9   5        8.06        7.14      3.22 o 
   1  -9   5       11.97       13.95      2.16 o 
   2  -9   5       61.05       68.49      3.03 o 
   3  -9   5        0.22        1.33      1.11 o 
   4  -9   5        1.88        3.43      1.93 o 
   5  -9   5        0.17        0.95      3.37 o 
  -3  -8   5        0.97        1.44      0.91 o 
  -2  -8   5       28.84       25.80      1.90 o 
  -1  -8   5       19.35       14.86      1.92 o 
   1  -8   5       89.58       91.07      4.51 o 
   2  -8   5       10.28       11.39      1.24 o 
   3  -8   5        1.13        1.01      4.37 o 
   4  -8   5       30.27       36.80      5.32 o 
   5  -8   5        6.83        6.98      1.92 o 
   6  -8   5       14.31       14.73      2.72 o 
  -4  -7   5       12.74       16.99      1.59 o 
  -3  -7   5       25.51       24.12      1.85 o 
  -2  -7   5       15.12       14.28      1.42 o 
  -1  -7   5       30.31       34.03      1.98 o 
   0  -7   5       40.15       25.93      1.86 o 
   1  -7   5       25.61       26.79      1.62 o 
   2  -7   5       44.82       41.45      4.52 o 
   4  -7   5        1.25        1.05      2.02 o 
   5  -7   5       20.18       26.84      3.73 o 
   6  -7   5       21.77       33.08      2.93 o 
   7  -7   5       47.34       62.34      4.81 o 
  -5  -6   5        1.94        1.40      1.37 o 
  -4  -6   5        0.02       -0.92      1.48 o 
  -3  -6   5        0.95        0.45      1.34 o 
  -2  -6   5       14.17       14.62      1.29 o 
  -1  -6   5       22.43       20.11      1.42 o 
   0  -6   5       18.58       17.16      1.27 o 
   1  -6   5       34.36       25.72      3.36 o 
   2  -6   5       28.40       25.38      2.73 o 
   3  -6   5       31.83       31.96      3.02 o 
   4  -6   5       23.36       25.74      1.38 o 
   5  -6   5        0.43        0.13      0.71 o 
   6  -6   5       37.67       35.07      1.77 o 
   7  -6   5       25.95       24.86      1.73 o 
  -6  -5   5       11.44       15.10      1.55 o 
  -5  -5   5       16.91       14.31      4.55 o 
  -4  -5   5       48.07       36.26      2.96 o 
  -3  -5   5        0.18       -0.11      0.79 o 
  -2  -5   5       73.73       67.54      3.29 o 
  -1  -5   5        1.49        1.64      0.38 o 
   0  -5   5       24.42       23.85      1.58 o 
   1  -5   5       65.87       71.54      1.80 o 
   2  -5   5        2.41        2.73      0.40 o 
   3  -5   5       69.16       76.15      2.13 o 
   4  -5   5        2.90        2.26      0.79 o 
   5  -5   5       25.89       28.71      1.48 o 
   6  -5   5       16.79       12.75      1.19 o 
   7  -5   5        0.58        2.07      1.79 o 
  -7  -4   5        0.92        2.71      1.39 o 
  -6  -4   5        0.32        1.47      1.38 o 
  -5  -4   5        4.97        4.01      1.60 o 
  -4  -4   5       26.22       25.54      1.20 o 
  -3  -4   5      141.35      140.85      3.15 o 
  -2  -4   5       64.37       55.47      2.64 o 
  -1  -4   5        0.24       -0.18      0.31 o 
   0  -4   5        8.47        9.38      0.58 o 
   1  -4   5       69.01       73.36      1.52 o 
   2  -4   5      525.55      596.37      8.80 o 
   3  -4   5       16.47       15.10      0.93 o 
   4  -4   5      152.48      145.50      3.37 o 
   5  -4   5       23.67       26.26      1.69 o 
   6  -4   5        0.00        0.11      2.43 o 
   7  -4   5        0.71        0.29      0.90 o 
  -7  -3   5       10.01        8.64      3.09 o 
  -6  -3   5        2.09        1.43      0.60 o 
  -5  -3   5       13.36       14.58      1.11 o 
  -4  -3   5       64.55       71.81      2.08 o 
  -3  -3   5       13.66       10.25      0.71 o 
  -2  -3   5       72.39       78.81      1.99 o 
  -1  -3   5       18.82       27.22      2.77 o 
   0  -3   5      181.75      186.30      3.60 o 
   1  -3   5       15.45       10.96      0.55 o 
   2  -3   5       59.61       59.27      1.46 o 
   3  -3   5       82.68       88.86      1.75 o 
   4  -3   5        5.85        4.74      0.77 o 
   5  -3   5       25.61       25.97      1.37 o 
   6  -3   5       26.12       27.42      1.66 o 
   7  -3   5        2.88        3.76      1.28 o 
  -8  -2   5        0.51        0.75      1.08 o 
  -7  -2   5        8.19        5.93      1.14 o 
  -6  -2   5        2.73        1.51      0.83 o 
  -5  -2   5        1.49        0.87      1.00 o 
  -4  -2   5        2.36        3.25      0.67 o 
  -3  -2   5      270.51      221.11      9.18 o 
  -2  -2   5      211.53      236.58      4.51 o 
  -1  -2   5      309.25      277.39     16.89 o 
   1  -2   5      951.45     1042.91     14.77 o 
   2  -2   5      113.46      114.64      2.05 o 
   3  -2   5       52.99       55.34      1.26 o 
   4  -2   5       16.57       19.38      1.08 o 
   5  -2   5       28.35       26.09      1.52 o 
   6  -2   5        0.01        0.36      1.43 o 
   7  -2   5       12.75       12.64      1.32 o 
  -8  -1   5        0.18        0.85      0.98 o 
  -7  -1   5        1.37        2.13      0.87 o 
  -6  -1   5        4.08        3.65      0.63 o 
  -5  -1   5        7.98        7.22      1.17 o 
  -4  -1   5      155.36      158.97      3.39 o 
  -3  -1   5      562.31      633.52     10.82 o 
  -2  -1   5      147.77      156.72      3.13 o 
  -1  -1   5       24.84       31.11      1.06 o 
   0  -1   5       75.71       85.21      1.72 o 
   1  -1   5      502.33      585.70     10.93 o 
   2  -1   5        0.07        0.15      0.25 o 
   3  -1   5        5.23        4.23      0.39 o 
   4  -1   5       97.71       98.58      2.91 o 
   5  -1   5      120.49      126.53      3.74 o 
   6  -1   5        0.08        0.32      0.69 o 
   7  -1   5       38.04       37.41      3.64 o 
  -8   0   5        0.90       -0.07      3.32 o 
  -7   0   5        7.35        7.97      1.44 o 
  -6   0   5       14.37       19.14      1.04 o 
  -5   0   5        0.18       -0.01      0.80 o 
  -4   0   5       79.31       83.78      2.06 o 
  -3   0   5        4.31        2.53      0.59 o 
  -2   0   5      435.17      484.14      8.41 o 
  -1   0   5     1118.50     1210.06     23.28 o 
   0   0   5        9.22        8.36      0.47 o 
   1   0   5        7.49        9.45      0.51 o 
   2   0   5        0.02        0.43      0.27 o 
   3   0   5        4.89        5.05      0.45 o 
   4   0   5      205.08      197.22      4.91 o 
   5   0   5        0.14       -0.50      0.66 o 
   6   0   5        3.05        5.01      1.12 o 
   7   0   5       10.42       10.13      1.44 o 
  -9   1   5       20.78       19.88      1.89 o 
  -8   1   5        0.26       -0.03      0.79 o 
  -7   1   5        0.28        0.17      1.87 o 
  -6   1   5        7.84        8.00      0.86 o 
  -5   1   5       41.98       44.39      1.43 o 
  -4   1   5        2.45        2.11      0.40 o 
  -3   1   5        4.18        5.71      0.48 o 
  -2   1   5      184.57      195.42      3.65 o 
  -1   1   5      396.82      462.89      8.83 o 
   0   1   5      274.04      274.43     16.55 o 
   1   1   5       48.40       55.38      1.37 o 
   2   1   5        2.71        1.09      0.33 o 
   3   1   5       22.95       24.07      1.13 o 
   5   1   5      164.90      153.48      6.37 o 
   6   1   5        0.28        0.30      1.17 o 
  -9   2   5        7.25        6.75      1.28 o 
  -8   2   5        1.45        0.88      1.54 o 
  -7   2   5        8.84        7.57      1.20 o 
  -6   2   5        0.64        0.66      0.44 o 
  -5   2   5       28.34       30.31      1.15 o 
  -4   2   5        6.41        5.83      0.54 o 
  -3   2   5      345.58      349.40      6.37 o 
  -2   2   5      320.38      293.87      4.54 o 
  -1   2   5        0.12       -0.25      0.25 o 
   0   2   5        3.67        3.99      0.43 o 
   1   2   5       23.95       28.94      1.20 o 
   2   2   5        9.18        8.94      0.62 o 
   3   2   5       16.32       15.25      0.80 o 
   4   2   5      103.71       99.82      2.40 o 
   5   2   5        1.54        2.72      0.87 o 
   6   2   5        4.35        3.81      1.28 o 
  -9   3   5        6.36        7.15      1.28 o 
  -8   3   5       46.51       47.03      3.70 o 
  -7   3   5        4.90        4.16      0.97 o 
  -6   3   5       11.23       11.70      1.18 o 
  -5   3   5      116.19      134.30      3.04 o 
  -4   3   5        1.92        1.20      0.39 o 
  -3   3   5       29.68       33.84      1.02 o 
  -2   3   5       32.34       28.09      1.14 o 
  -1   3   5        8.75        7.83      0.54 o 
   0   3   5        1.01        1.13      0.36 o 
   1   3   5        0.25        0.48      0.75 o 
   2   3   5        0.86        0.62      0.40 o 
   3   3   5        4.83        4.21      0.54 o 
   4   3   5       60.72       58.87      1.80 o 
   5   3   5       18.22       23.86      2.06 o 
  -8   4   5        2.10        1.40      1.45 o 
  -7   4   5       29.68       27.89      1.85 o 
  -6   4   5        0.12        1.27      0.62 o 
  -5   4   5       37.07       41.14      2.49 o 
  -4   4   5       95.49       84.40      1.81 o 
  -3   4   5       18.73       21.24      0.94 o 
  -2   4   5       37.06       26.69      1.18 o 
  -1   4   5       78.58       84.49      1.94 o 
   0   4   5       28.79       28.23      1.06 o 
   1   4   5       20.58       21.92      0.97 o 
   2   4   5       58.64       60.25      1.70 o 
   3   4   5       57.49       50.98      1.65 o 
   4   4   5        3.24        1.21      1.25 o 
   5   4   5        1.53        1.52      1.90 o 
  -8   5   5       29.50       27.32      2.03 o 
  -7   5   5       40.45       47.44      5.39 o 
  -6   5   5        6.42        6.17      0.91 o 
  -5   5   5        4.13        3.71      0.57 o 
  -4   5   5       16.46       16.28      0.83 o 
  -2   5   5      169.14      168.32      4.05 o 
  -1   5   5       97.97      100.30      2.89 o 
   0   5   5        1.07        1.36      1.15 o 
   1   5   5        1.98        2.31      0.75 o 
   2   5   5        0.05        0.97      0.66 o 
   3   5   5        4.18        3.25      0.80 o 
   4   5   5        0.59        1.30      1.06 o 
  -8   6   5        0.00       -3.08      3.68 o 
  -7   6   5        3.00        3.23      3.38 o 
  -6   6   5       15.62       18.12      2.09 o 
  -5   6   5       10.05        8.04      0.88 o 
  -4   6   5       11.04       -0.74      1.50 o 
  -3   6   5        7.30        5.64      0.77 o 
  -2   6   5      133.37      125.77      3.45 o 
  -1   6   5       48.91       47.60      1.97 o 
   0   6   5       53.51       56.54      2.23 o 
   1   6   5        2.37        1.27      1.58 o 
   2   6   5        6.85        6.64      0.99 o 
   3   6   5        0.01        0.18      0.74 o 
  -7   7   5        0.01        0.14      4.43 o 
  -6   7   5        4.77        8.44      2.14 o 
  -5   7   5        3.17        3.47      0.79 o 
  -4   7   5       11.84       14.44      1.29 o 
  -3   7   5        4.11        4.09      2.17 o 
  -2   7   5        0.04       -0.23      0.59 o 
  -1   7   5       43.46       42.70      3.69 o 
   0   7   5        6.69        7.73      1.07 o 
   1   7   5        0.01       -0.37      0.88 o 
   2   7   5        0.32       -0.65      1.09 o 
  -6   8   5        1.20        5.23      2.88 o 
  -5   8   5       16.73       14.57      1.31 o 
  -4   8   5       13.20       13.60      1.50 o 
  -2   8   5       20.32       17.26      1.41 o 
  -1   8   5        6.48        8.73      1.17 o 
   0   8   5        5.41        5.33      1.08 o 
  -4   9   5        0.05        0.03      1.30 o 
  -3   9   5        0.91       -0.21      0.79 o 
   1 -10   6        5.93        7.61      1.59 o 
   2 -10   6        7.45       12.08      5.33 o 
  -2  -9   6        1.22        0.19      1.79 o 
  -1  -9   6        0.00       -0.27      0.74 o 
   0  -9   6       24.61       25.32      2.13 o 
   1  -9   6       10.33        9.70      2.24 o 
   2  -9   6       28.02       31.70      5.38 o 
   3  -9   6        3.02        0.78      2.54 o 
   4  -9   6        1.61        0.44      2.55 o 
   5  -9   6        0.89        0.71      5.50 o 
  -3  -8   6        2.10        2.00      1.79 o 
  -2  -8   6        7.52        9.34      1.29 o 
  -1  -8   6       68.76       69.00      3.47 o 
   0  -8   6      217.87      210.07      7.10 o 
   1  -8   6      102.82      110.64      6.92 o 
   2  -8   6       22.69       23.41      2.01 o 
   3  -8   6       10.52        1.01      3.37 o 
   4  -8   6        0.90       -0.28      2.81 o 
   5  -8   6        0.99        0.82      1.56 o 
   6  -8   6        1.46        0.99      3.74 o 
  -4  -7   6        0.07        0.08      0.81 o 
  -3  -7   6       12.80       12.19      1.99 o 
  -2  -7   6       40.66       40.60      2.19 o 
  -1  -7   6        9.74        8.76      1.21 o 
   0  -7   6        0.17        0.39      0.65 o 
   1  -7   6       33.00       13.96      3.28 o 
   2  -7   6       30.01       28.59      1.70 o 
   3  -7   6       22.65       22.91      3.72 o 
   4  -7   6        0.15       -0.04      1.53 o 
   5  -7   6        1.89        1.83      3.66 o 
   6  -7   6        7.37        7.25      3.84 o 
  -5  -6   6        0.94        0.90      0.77 o 
  -4  -6   6       10.92        8.03      2.87 o 
  -3  -6   6      113.97       88.84      4.57 o 
  -2  -6   6      165.04      155.15      8.65 o 
  -1  -6   6      269.52      264.13      6.80 o 
   0  -6   6        4.74        4.45      0.95 o 
   1  -6   6       49.02       49.93      1.93 o 
   2  -6   6       33.96       36.54      1.55 o 
   3  -6   6        0.90        0.79      0.74 o 
   4  -6   6        1.42        1.09      0.69 o 
   5  -6   6       68.28       77.10      2.57 o 
   6  -6   6        9.62        8.21      1.18 o 
   7  -6   6       35.68       42.98      2.37 o 
  -6  -5   6        0.28        0.06      0.97 o 
  -5  -5   6        1.79        3.43      0.73 o 
  -4  -5   6       73.05       65.35      2.03 o 
  -3  -5   6        0.65        1.34      1.10 o 
  -2  -5   6       13.68       14.10      1.27 o 
  -1  -5   6      118.33      119.60      2.75 o 
   0  -5   6       83.54       82.33      2.30 o 
   1  -5   6      141.48      123.52      2.32 o 
   2  -5   6       34.54       36.65      1.12 o 
   3  -5   6        9.34        7.32      0.86 o 
   4  -5   6      105.42      113.36      3.01 o 
   5  -5   6       56.10       65.36      2.35 o 
   6  -5   6       76.09       74.17      2.91 o 
   7  -5   6        3.87        5.98      1.16 o 
  -7  -4   6        1.35        1.12      0.85 o 
  -6  -4   6        2.95        4.07      1.28 o 
  -5  -4   6        6.27        3.83      0.93 o 
  -4  -4   6      163.55      185.55      4.79 o 
  -3  -4   6       10.97       10.41      0.84 o 
  -2  -4   6        0.08        0.27      0.42 o 
  -1  -4   6        5.74        6.49      0.59 o 
   0  -4   6        2.93        2.19      0.40 o 
   1  -4   6       27.84       25.63      0.87 o 
   2  -4   6      200.93      226.40      3.82 o 
   3  -4   6      217.03      226.92      4.77 o 
   4  -4   6        0.00        0.21      0.67 o 
   5  -4   6      152.10      154.07      4.32 o 
   6  -4   6       49.13       44.89      2.19 o 
   7  -4   6        2.19        4.03      0.99 o 
  -7  -3   6        7.40        7.98      0.99 o 
  -6  -3   6       18.34       17.65      1.24 o 
  -5  -3   6      112.97       98.41      2.69 o 
  -4  -3   6      101.32       97.62      3.91 o 
  -3  -3   6      336.29      328.18      6.14 o 
  -2  -3   6        8.96        7.38      0.60 o 
  -1  -3   6        0.27        0.02      0.52 o 
   0  -3   6       58.16       70.22      1.99 o 
   1  -3   6      176.05      169.04      2.87 o 
   2  -3   6       69.15       30.78      1.93 o 
   3  -3   6       61.60       64.93      1.95 o 
   4  -3   6       16.13       14.77      1.12 o 
   5  -3   6       39.02       35.86      1.84 o 
   6  -3   6        4.57        7.10      1.19 o 
   7  -3   6        2.07        2.84      0.95 o 
  -8  -2   6        0.12        1.31      1.13 o 
  -7  -2   6        4.42        4.03      0.82 o 
  -6  -2   6        9.39        7.06      2.33 o 
  -5  -2   6        2.38        2.68      0.88 o 
  -4  -2   6      104.73      103.94      3.42 o 
  -3  -2   6      227.74      174.19      5.43 o 
  -2  -2   6        1.61        1.14      0.77 o 
  -1  -2   6       31.08       30.78      1.18 o 
   0  -2   6       13.98       12.70      0.65 o 
   1  -2   6      378.71      413.38      6.20 o 
   2  -2   6       14.80       21.43      0.80 o 
   3  -2   6       82.74       80.36      2.01 o 
   4  -2   6       62.35       62.80      2.34 o 
   5  -2   6        0.70        0.62      0.84 o 
   6  -2   6        5.15        5.56      2.18 o 
   7  -2   6        0.68        1.59      0.90 o 
  -8  -1   6       17.67       15.17      1.79 o 
  -7  -1   6        8.81       11.88      1.44 o 
  -6  -1   6       21.14       24.01      1.54 o 
  -5  -1   6        1.38        1.33      1.87 o 
  -4  -1   6       49.55       55.49      1.77 o 
  -3  -1   6       16.06       17.56      0.85 o 
  -2  -1   6      180.92      206.52      3.97 o 
  -1  -1   6       13.74       12.67      0.63 o 
   0  -1   6        0.05        5.88      0.53 o 
   1  -1   6       62.19       70.41      1.60 o 
   2  -1   6        3.16        3.22      0.42 o 
   3  -1   6       68.28       65.59      1.68 o 
   4  -1   6      216.17      231.13      8.57 o 
   5  -1   6       98.49       83.27      2.91 o 
   6  -1   6        2.95        4.39      1.00 o 
   7  -1   6        0.57        1.50      1.06 o 
  -8   0   6        1.56        4.80      3.08 o 
  -7   0   6        3.91        3.67      2.67 o 
  -6   0   6        7.49       10.17      1.44 o 
  -5   0   6        6.34        6.25      0.64 o 
  -4   0   6        4.47        4.61      0.84 o 
  -3   0   6       49.33       45.90      2.35 o 
  -2   0   6      158.22      193.96      3.75 o 
  -1   0   6      762.31      857.48     15.04 o 
   0   0   6       20.78       27.97      0.91 o 
   1   0   6       99.27       93.49      2.01 o 
   2   0   6      154.79      157.74      3.04 o 
   3   0   6      418.12      425.46      7.12 o 
   4   0   6        0.36        0.62      0.58 o 
   5   0   6        0.31        1.01      0.80 o 
   6   0   6       15.36       12.89      1.41 o 
  -8   1   6        6.60        5.52      1.23 o 
  -7   1   6        0.06       -0.30      1.82 o 
  -6   1   6       34.96       32.94      1.33 o 
  -5   1   6        7.07        8.39      0.66 o 
  -4   1   6      201.22      200.00      3.99 o 
  -3   1   6        1.03        0.13      0.47 o 
  -2   1   6       56.09       50.78      1.55 o 
  -1   1   6        6.99       10.08      0.62 o 
   0   1   6      197.80      169.25     11.13 o 
   1   1   6      172.36      165.64      3.12 o 
   2   1   6        1.24        0.77      0.53 o 
   3   1   6       42.38       40.53      1.59 o 
   5   1   6        7.19        7.11      2.21 o 
   6   1   6        5.61        2.83      1.00 o 
  -8   2   6       26.59       29.47      2.17 o 
  -7   2   6        2.07        1.25      0.75 o 
  -6   2   6        1.96        2.30      1.93 o 
  -5   2   6       29.87       32.98      2.29 o 
  -4   2   6      166.66      174.08      3.59 o 
  -3   2   6      256.89      274.28     16.12 o 
  -2   2   6      343.39      363.24      6.07 o 
  -1   2   6        9.98       11.63      0.63 o 
   0   2   6       12.49       10.31      0.66 o 
   1   2   6      128.35      129.45      4.04 o 
   2   2   6       29.46       26.99      1.07 o 
   3   2   6       73.14       67.44      1.86 o 
   4   2   6        0.96        2.42      0.82 o 
   5   2   6        2.77        3.67      1.07 o 
  -8   3   6        3.52        3.01      1.09 o 
  -7   3   6        1.08        0.18      0.68 o 
  -6   3   6       15.78       16.62      0.96 o 
  -5   3   6        0.00       -0.10      0.40 o 
  -4   3   6        0.20        1.67      0.44 o 
  -3   3   6       16.80       16.87      1.04 o 
  -2   3   6        2.18        1.89      0.40 o 
  -1   3   6        0.02        0.15      0.33 o 
   0   3   6       30.42       31.46      1.30 o 
   1   3   6      131.32      133.94      2.78 o 
   2   3   6       10.68       12.65      0.82 o 
   3   3   6       49.97       48.24      1.61 o 
   4   3   6        5.35        4.48      1.00 o 
   5   3   6        0.05        1.68      0.99 o 
  -8   4   6        4.62        2.89      1.40 o 
  -7   4   6       14.79       15.84      1.59 o 
  -6   4   6       16.57       16.85      1.66 o 
  -5   4   6       34.37       36.55      1.56 o 
  -4   4   6       35.83       33.55      1.19 o 
  -3   4   6        1.08        0.87      0.45 o 
  -2   4   6       20.01       11.73      1.17 o 
  -1   4   6      229.38      224.86      4.16 o 
   0   4   6        5.10        5.29      0.58 o 
   1   4   6       19.62       20.24      0.99 o 
   2   4   6       57.04       52.75      1.65 o 
   3   4   6        0.03       -0.06      0.69 o 
   4   4   6        0.57       -0.24      2.14 o 
  -8   5   6        0.02       -1.04      4.25 o 
  -7   5   6        0.07       -0.65      0.87 o 
  -6   5   6        1.43        0.85      1.12 o 
  -5   5   6        7.01        5.90      0.71 o 
  -4   5   6        3.82        3.20      0.62 o 
  -3   5   6        4.13        2.87      1.72 o 
  -2   5   6       66.45       66.73      2.26 o 
  -1   5   6        3.99        4.57      0.76 o 
   0   5   6        4.09        4.93      0.88 o 
   1   5   6        0.33        0.52      0.60 o 
   2   5   6       14.35       13.02      2.13 o 
   3   5   6       12.55        9.74      1.13 o 
  -7   6   6        0.66        0.99      3.18 o 
  -6   6   6       26.24       24.96      2.78 o 
  -5   6   6       13.23       12.52      1.23 o 
  -4   6   6       10.75        8.32      1.01 o 
  -3   6   6       11.22       12.63      1.08 o 
  -2   6   6        2.51        5.47      0.84 o 
  -1   6   6       32.72       27.51      3.10 o 
   0   6   6        0.80        0.13      0.96 o 
   1   6   6        3.88        2.33      1.99 o 
   2   6   6        6.27        4.52      0.94 o 
  -6   7   6        0.62        4.23      2.86 o 
  -5   7   6        2.09        1.32      0.80 o 
  -4   7   6        3.87        3.14      1.25 o 
  -3   7   6        2.16        0.91      0.74 o 
  -2   7   6       26.33       25.09      1.62 o 
  -1   7   6        3.43        5.03      0.99 o 
   0   7   6        5.05        3.57      0.93 o 
   1   7   6        6.58        6.72      1.14 o 
  -5   8   6        1.34        0.43      2.27 o 
  -4   8   6        7.53       10.84      1.22 o 
  -3   8   6        8.47       11.45      1.29 o 
  -2   8   6        1.19        0.90      1.97 o 
  -1   8   6        5.18        3.32      0.93 o 
  -1  -9   7        2.29        1.32      1.36 o 
   0  -9   7       14.56       16.20      1.59 o 
   1  -9   7        0.26        0.35      1.12 o 
   2  -9   7        2.80        6.78      4.94 o 
   3  -9   7        0.76       -0.50      1.60 o 
   4  -9   7        0.27        0.83      5.36 o 
  -3  -8   7        0.24       -0.54      0.98 o 
  -2  -8   7        2.58        1.80      1.00 o 
  -1  -8   7        8.37        8.36      1.26 o 
   0  -8   7        1.40        2.25      1.98 o 
   1  -8   7       23.31       23.23      9.48 o 
   3  -8   7        0.86       -1.57      3.08 o 
   4  -8   7        3.02        0.63      2.67 o 
   5  -8   7        7.68        5.17      7.39 o 
  -4  -7   7        0.00       -1.29      2.05 o 
  -3  -7   7        4.18        2.61      1.01 o 
  -2  -7   7        1.49        0.96      2.32 o 
  -1  -7   7       26.29       31.96      1.95 o 
   0  -7   7        5.57        5.53      1.06 o 
   1  -7   7      167.18      189.63      5.47 o 
   2  -7   7        0.03       -0.12      0.66 o 
   3  -7   7        3.03        0.22      2.60 o 
   4  -7   7       23.31       29.39      2.53 o 
   5  -7   7       24.46       29.29      2.72 o 
   6  -7   7       32.46       46.53      3.81 o 
  -5  -6   7       19.13       24.07      2.89 o 
  -4  -6   7        0.53       -0.24      2.41 o 
  -3  -6   7       18.35       12.23      1.34 o 
  -2  -6   7       80.74       79.36      3.13 o 
  -1  -6   7      248.40      280.73      7.32 o 
   0  -6   7       27.73       29.36      1.27 o 
   1  -6   7        9.89       11.38      1.44 o 
   2  -6   7        0.22       -0.44      0.44 o 
   3  -6   7        8.04        8.96      1.34 o 
   4  -6   7        0.17        0.17      0.80 o 
   5  -6   7       65.78       61.69      2.62 o 
   6  -6   7       15.23       14.77      1.54 o 
  -6  -5   7        3.46        2.31      1.27 o 
  -5  -5   7        1.60        2.22      0.62 o 
  -4  -5   7       13.14       11.16      1.12 o 
  -3  -5   7      244.57      259.50      5.29 o 
  -2  -5   7       10.33        7.86      0.76 o 
  -1  -5   7       52.56       54.61      1.72 o 
   0  -5   7       44.34       43.27      1.59 o 
   1  -5   7       69.26       72.13      1.71 o 
   2  -5   7        0.07        0.20      0.61 o 
   3  -5   7        5.37        7.14      1.07 o 
   4  -5   7       64.43       67.19      2.61 o 
   5  -5   7        0.74        0.38      0.86 o 
   6  -5   7       93.41       80.53      3.11 o 
  -6  -4   7        1.55        1.53      1.20 o 
  -5  -4   7      138.53      131.02      3.40 o 
  -4  -4   7       69.88       60.56      1.97 o 
  -3  -4   7      292.49      288.54      5.60 o 
  -2  -4   7      344.56      332.76      7.81 o 
  -1  -4   7      121.05      131.67      3.03 o 
   0  -4   7       66.15       77.32      2.97 o 
   1  -4   7      108.04      105.88      2.14 o 
   2  -4   7       25.05       23.00      0.87 o 
   3  -4   7       70.78       78.15      2.64 o 
   4  -4   7      210.08      216.59      5.59 o 
   5  -4   7       21.69       17.56      1.45 o 
   6  -4   7       83.18       84.38      4.96 o 
  -7  -3   7        7.11        6.58      1.01 o 
  -6  -3   7       11.22       11.33      1.09 o 
  -5  -3   7      107.72      107.43      2.89 o 
  -4  -3   7        9.80       10.70      0.88 o 
  -3  -3   7       28.74       27.45      1.76 o 
  -2  -3   7        9.99        7.63      1.82 o 
  -1  -3   7        7.46        5.10      1.16 o 
   0  -3   7      341.26      330.18      6.86 o 
   1  -3   7        1.84        2.40      0.56 o 
   2  -3   7        5.76        6.47      0.63 o 
   3  -3   7        1.93        1.20      0.63 o 
   4  -3   7      293.12      311.91      7.39 o 
   5  -3   7       33.10       26.10      1.78 o 
   6  -3   7       35.39       36.21      2.07 o 
  -7  -2   7        2.20        2.71      0.87 o 
  -6  -2   7       44.50       44.98      3.56 o 
  -5  -2   7      265.26      285.31      9.70 o 
  -4  -2   7       37.34       35.29      1.43 o 
  -3  -2   7       68.06       73.69      2.02 o 
  -2  -2   7       40.07       39.52      1.32 o 
  -1  -2   7       62.24       57.46      1.76 o 
   0  -2   7        6.86        5.01      0.50 o 
   1  -2   7       17.08       16.53      0.74 o 
   2  -2   7      191.88      190.05      4.22 o 
   3  -2   7       66.17       62.39      2.30 o 
   4  -2   7      554.23      579.40     12.39 o 
   5  -2   7        0.43        0.94      0.90 o 
   6  -2   7       32.64       36.05      1.98 o 
  -8  -1   7        1.21        1.67      2.28 o 
  -7  -1   7       59.37       65.95      2.82 o 
  -6  -1   7        9.11        8.12      0.87 o 
  -5  -1   7      141.00      148.19      3.15 o 
  -4  -1   7       88.35       85.39      4.42 o 
  -3  -1   7      163.28      153.43      5.00 o 
  -2  -1   7      221.13      188.35      4.12 o 
  -1  -1   7        0.02        0.10      0.28 o 
   0  -1   7       18.36       18.44      0.75 o 
   1  -1   7       61.32       64.32      1.61 o 
   2  -1   7      353.91      364.48      6.24 o 
   3  -1   7       36.12       34.57      1.77 o 
   4  -1   7       10.99       13.36      1.40 o 
   5  -1   7        3.16        4.37      1.00 o 
   6  -1   7        5.81        8.17      1.24 o 
  -8   0   7        1.27        0.07      4.03 o 
  -7   0   7        2.93        4.23      1.90 o 
  -6   0   7       37.23       37.63      1.54 o 
  -5   0   7       34.13       36.13      1.41 o 
  -4   0   7       55.33       47.58      2.10 o 
  -3   0   7       10.01        8.58      0.62 o 
  -2   0   7       30.71       28.48      2.09 o 
  -1   0   7       91.69       96.08      3.15 o 
   0   0   7      219.33      236.47      4.23 o 
   1   0   7      115.73      116.50      2.89 o 
   2   0   7       85.78       84.09      2.00 o 
   3   0   7       55.32       58.24      1.67 o 
   4   0   7        9.82        9.65      1.19 o 
   5   0   7        0.45       -0.24      0.73 o 
   6   0   7        3.62        2.62      2.79 o 
  -8   1   7        0.18        0.26      1.32 o 
  -7   1   7       15.80       17.97      2.35 o 
  -6   1   7       46.40       48.46      1.78 o 
  -5   1   7      181.72      181.98      3.90 o 
  -4   1   7       17.54       16.59      1.31 o 
  -3   1   7       95.47       93.29      2.53 o 
  -2   1   7       54.03       56.31      1.75 o 
  -1   1   7        9.68        8.19      0.57 o 
   0   1   7        0.42        0.47      0.35 o 
   1   1   7        0.43        0.34      0.56 o 
   2   1   7      159.64      188.49      4.51 o 
   3   1   7       50.90       60.51      2.54 o 
   5   1   7        0.06       -0.70      0.70 o 
  -8   2   7        0.09       -1.48      5.06 o 
  -7   2   7        0.41       -1.84      3.17 o 
  -6   2   7        0.00        0.30      0.54 o 
  -5   2   7        6.51        5.37      0.62 o 
  -4   2   7       21.53       25.55      1.18 o 
  -3   2   7       20.46       23.26      1.47 o 
  -2   2   7       40.74       42.60      1.29 o 
  -1   2   7       11.53       13.36      0.75 o 
   0   2   7       69.26       69.73      1.79 o 
   1   2   7        0.92        0.41      0.66 o 
   2   2   7      151.91      151.31      3.20 o 
   3   2   7       10.73       12.13      0.91 o 
   4   2   7       28.24       31.42      4.13 o 
   5   2   7        0.00        0.06      0.98 o 
  -8   3   7        2.20        0.58      1.84 o 
  -7   3   7        6.88        9.15      1.82 o 
  -6   3   7        1.34        1.27      0.81 o 
  -5   3   7       50.24       51.97      2.09 o 
  -4   3   7        9.48        9.39      0.76 o 
  -3   3   7        1.51        1.46      0.74 o 
  -2   3   7       36.20       32.65      1.65 o 
  -1   3   7      155.02      153.15      3.72 o 
   0   3   7       35.29       40.63      1.40 o 
   1   3   7        4.87        5.95      0.73 o 
   2   3   7        0.00        0.15      0.77 o 
   3   3   7        3.58        3.84      0.66 o 
   4   3   7        5.75        7.98      1.17 o 
  -8   4   7        3.83        2.13      1.01 o 
  -7   4   7        2.17        8.05      4.16 o 
  -6   4   7        4.62        6.81      0.82 o 
  -5   4   7       11.37       11.27      0.85 o 
  -4   4   7      136.65      119.40      2.65 o 
  -3   4   7       58.51       63.72      1.75 o 
  -2   4   7       75.45       77.66      2.00 o 
  -1   4   7       16.97       18.19      0.98 o 
   0   4   7      145.51      148.63      3.59 o 
   1   4   7       46.63       37.59      1.37 o 
   2   4   7       10.00        9.59      0.99 o 
   3   4   7        1.88        3.95      0.84 o 
  -8   5   7        4.03        2.48      1.08 o 
  -7   5   7       13.58       16.54      1.74 o 
  -6   5   7        4.91        5.47      0.76 o 
  -5   5   7        0.82        0.56      0.78 o 
  -4   5   7       56.73       61.06      2.29 o 
  -3   5   7       12.89       13.50      1.21 o 
  -2   5   7       32.84       38.46      1.83 o 
  -1   5   7        8.78        7.42      0.94 o 
   0   5   7       53.52       56.77      2.27 o 
   1   5   7        2.31        2.53      0.73 o 
   2   5   7        6.93        6.18      2.01 o 
  -6   6   7       31.52       29.56      2.14 o 
  -5   6   7        3.41        2.76      0.84 o 
  -4   6   7        0.49       -0.08      1.18 o 
  -3   6   7        0.73        5.12      2.12 o 
  -2   6   7      124.11      126.00      3.72 o 
  -1   6   7        0.94        1.24      0.63 o 
   0   6   7        4.76        5.42      0.91 o 
   1   6   7        2.01        1.28      0.69 o 
  -6   7   7        0.35        0.83      2.87 o 
  -5   7   7        0.00        0.97      0.90 o 
  -4   7   7        0.10        0.33      0.64 o 
  -3   7   7       10.83       11.69      1.31 o 
  -2   7   7        7.12        8.21      1.16 o 
  -1   7   7        0.84        1.01      0.72 o 
   0   7   7       10.77       13.70      1.37 o 
   0  -9   8        1.54       -0.39      1.02 o 
   1  -9   8        0.05        0.08      1.02 o 
   2  -9   8       41.95       60.10      6.87 o 
   3  -9   8        0.98        0.11      3.37 o 
  -2  -8   8        0.02       -0.89      0.89 o 
  -1  -8   8        0.10        0.28      1.51 o 
   0  -8   8       21.55       22.28      1.82 o 
   1  -8   8        7.53        8.42      1.35 o 
   2  -8   8       81.08      100.00      7.78 o 
   3  -8   8       24.93       27.72      5.47 o 
   4  -8   8        8.26       15.83      5.29 o 
  -4  -7   8        0.53       -0.80      3.61 o 
  -3  -7   8        2.32        1.52      0.93 o 
  -2  -7   8       24.34       20.89      1.74 o 
  -1  -7   8       11.07        9.39      1.25 o 
   0  -7   8       13.18       16.35      4.95 o 
   1  -7   8       13.59       16.93      3.72 o 
   2  -7   8        9.40        5.89      8.69 o 
   3  -7   8       22.47       26.50      2.52 o 
   4  -7   8        4.03        0.61      1.51 o 
   5  -7   8        0.34        2.11      2.34 o 
  -5  -6   8        0.78        0.18      1.06 o 
  -4  -6   8        1.61        0.16      3.42 o 
  -3  -6   8        3.97        2.75      2.09 o 
  -2  -6   8        3.72        3.22      0.85 o 
  -1  -6   8       12.83        9.81      0.86 o 
   0  -6   8      279.99      285.98      6.29 o 
   1  -6   8       25.29       23.51      1.09 o 
   2  -6   8        9.34        9.05      0.80 o 
   3  -6   8       16.79       17.60      1.99 o 
   4  -6   8        0.88        1.89      0.94 o 
   5  -6   8        3.02        2.76      1.03 o 
   6  -6   8        0.04        0.30      1.04 o 
  -5  -5   8        4.78        6.01      0.91 o 
  -4  -5   8        0.09        1.07      0.60 o 
  -3  -5   8        2.81        3.14      1.37 o 
  -2  -5   8        6.74        5.50      0.73 o 
  -1  -5   8       21.83       19.01      1.41 o 
   0  -5   8      212.41      222.04      5.04 o 
   1  -5   8       30.49       26.38      1.03 o 
   2  -5   8       13.72       15.14      0.77 o 
   3  -5   8       67.51       71.33      2.60 o 
   4  -5   8       19.71       20.45      2.36 o 
   5  -5   8       19.96       20.34      1.63 o 
   6  -5   8        0.60        2.66      1.13 o 
  -6  -4   8       38.96       41.47      1.77 o 
  -5  -4   8        2.38        3.02      0.94 o 
  -4  -4   8        0.68        0.45      0.71 o 
  -3  -4   8       41.32       40.00      1.55 o 
  -2  -4   8      291.09      278.31      7.95 o 
  -1  -4   8        6.20        8.28      1.53 o 
   0  -4   8        3.70        4.23      0.79 o 
   1  -4   8        0.91        0.86      0.40 o 
   2  -4   8       10.67        9.84      0.67 o 
   3  -4   8       28.69       10.72      1.69 o 
   4  -4   8       26.06       21.25      2.15 o 
   5  -4   8        3.95        4.10      0.97 o 
   6  -4   8        0.06        1.27      0.98 o 
  -7  -3   8        7.37        3.78      1.34 o 
  -6  -3   8        3.33        3.83      0.86 o 
  -5  -3   8        0.98        1.51      0.76 o 
  -4  -3   8      173.31      194.83      4.34 o 
  -3  -3   8       72.48       69.94      2.13 o 
  -2  -3   8      287.22      298.62      7.61 o 
  -1  -3   8       23.12        6.48      2.65 o 
   0  -3   8       53.12       46.43      6.38 o 
   1  -3   8       31.97       29.08      1.07 o 
   2  -3   8      228.23      227.81      4.20 o 
   3  -3   8       43.12       42.25      2.01 o 
   4  -3   8        9.31        7.86      1.13 o 
   5  -3   8       26.52       23.26      1.64 o 
   6  -3   8        3.12        5.77      1.20 o 
  -7  -2   8        0.51        1.87      0.80 o 
  -6  -2   8       81.62       76.69      2.83 o 
  -5  -2   8       24.73       25.69      1.78 o 
  -4  -2   8      325.67      342.99      6.62 o 
  -3  -2   8        0.03        0.62      1.14 o 
  -2  -2   8       57.02       59.06      2.69 o 
  -1  -2   8       14.23       17.43      1.74 o 
   0  -2   8        1.85        2.64      0.46 o 
   1  -2   8       32.65       31.99      1.11 o 
   2  -2   8      272.29      272.13      5.83 o 
   3  -2   8      322.50      319.54      7.41 o 
   4  -2   8        0.67        1.39      0.82 o 
   5  -2   8       49.75       45.15      2.72 o 
   6  -2   8       13.43       17.33      1.59 o 
  -7  -1   8       20.36       18.34      2.65 o 
  -6  -1   8       52.78       61.42      2.12 o 
  -5  -1   8       35.97       38.22      2.90 o 
  -4  -1   8       81.74       84.19      2.39 o 
  -3  -1   8       16.36       15.84      0.98 o 
  -2  -1   8       42.33       46.09      1.63 o 
  -1  -1   8        0.02        0.04      0.32 o 
   0  -1   8       40.69       40.30      1.24 o 
   1  -1   8        0.81        0.37      0.36 o 
   2  -1   8       47.23       43.49      1.41 o 
   3  -1   8      374.26      362.46      8.27 o 
   4  -1   8        0.14        0.12      1.01 o 
   5  -1   8       24.36       21.25      1.67 o 
  -8   0   8       16.35       13.99      4.86 o 
  -7   0   8       75.82       73.06      2.39 o 
  -6   0   8      119.53      121.82      3.10 o 
  -5   0   8        1.50        2.45      0.80 o 
  -4   0   8       81.89       86.31      2.50 o 
  -3   0   8       25.87       28.31      1.24 o 
  -2   0   8       23.22       19.76      0.99 o 
  -1   0   8       55.60       52.40      1.74 o 
   0   0   8      400.76      412.75      6.97 o 
   1   0   8      152.20      156.21      3.76 o 
   2   0   8      194.96      192.68      3.78 o 
   3   0   8      327.22      336.03      8.66 o 
   4   0   8        0.37        1.80      0.82 o 
   5   0   8       21.05       22.64      1.74 o 
  -8   1   8       45.80       51.12      5.94 o 
  -7   1   8        0.03       -0.20      0.54 o 
  -6   1   8       25.95       24.99      1.31 o 
  -5   1   8       10.34       10.12      0.82 o 
  -4   1   8       16.97       17.58      1.07 o 
  -3   1   8       90.85       96.12      2.66 o 
  -2   1   8       28.26       31.29      1.32 o 
  -1   1   8        6.49        7.43      0.61 o 
   0   1   8        9.81       10.56      0.72 o 
   1   1   8      217.79      217.88      4.16 o 
   2   1   8       32.37       34.01      2.15 o 
   3   1   8       13.45       14.78      1.75 o 
   4   1   8       18.00        8.72      1.35 o 
   5   1   8        0.05       -0.15      0.86 o 
  -8   2   8       13.40       12.17      4.54 o 
  -7   2   8       11.36       10.86      1.09 o 
  -6   2   8       44.92       42.87      1.80 o 
  -5   2   8        8.41        7.63      0.80 o 
  -4   2   8        0.20       -0.09      0.40 o 
  -3   2   8       18.35       22.99      1.88 o 
  -2   2   8       37.97       39.29      1.30 o 
  -1   2   8      143.02      159.89      3.23 o 
   0   2   8       48.02       48.19      1.74 o 
   1   2   8      216.44      234.47      4.54 o 
   2   2   8       30.90       27.23      1.89 o 
   3   2   8        0.26        0.32      0.47 o 
   4   2   8        1.65        1.60      0.94 o 
  -8   3   8       23.31       24.00      2.24 o 
  -7   3   8       25.00       20.75      2.05 o 
  -6   3   8       64.04       69.65      2.38 o 
  -5   3   8        0.02       -0.03      0.49 o 
  -4   3   8        2.84        2.65      1.04 o 
  -3   3   8       14.39       16.16      0.93 o 
  -2   3   8       53.12       52.82      1.62 o 
  -1   3   8      136.92      147.69      3.77 o 
   0   3   8       19.03       20.68      1.09 o 
   1   3   8      135.03      133.19      2.97 o 
   2   3   8        2.75        2.46      1.40 o 
   3   3   8        0.31        0.07      0.51 o 
  -7   4   8        2.92        2.91      0.91 o 
  -6   4   8        2.52        3.43      0.87 o 
  -5   4   8        3.31        4.18      0.63 o 
  -4   4   8       10.63       15.34      1.34 o 
  -3   4   8       23.70       22.97      1.38 o 
  -2   4   8       35.57       34.57      1.34 o 
  -1   4   8       62.02       67.31      3.00 o 
   0   4   8       35.69       27.72      2.35 o 
   1   4   8       13.94       12.50      1.25 o 
   2   4   8        6.90        5.72      0.96 o 
   3   4   8       36.47       37.37      1.99 o 
  -7   5   8        0.69        0.42      0.99 o 
  -6   5   8        3.51        2.77      0.95 o 
  -5   5   8        3.21        9.96      2.30 o 
  -4   5   8        2.03        1.77      0.67 o 
  -3   5   8        3.46        3.86      0.87 o 
  -2   5   8       55.91       50.85      2.16 o 
  -1   5   8       18.95       17.73      1.38 o 
   0   5   8        6.84        8.02      1.09 o 
   1   5   8        0.01        0.07      0.63 o 
   2   5   8       10.66       13.03      1.32 o 
  -6   6   8        1.17        1.00      0.94 o 
  -5   6   8        8.43        8.22      1.52 o 
  -4   6   8        0.49        0.19      1.12 o 
  -3   6   8        3.58        1.94      0.87 o 
  -2   6   8        8.87        8.14      2.07 o 
  -1   6   8       44.68       48.20      2.32 o 
   0   6   8        0.29        1.10      1.80 o 
  -5   7   8        3.49        5.35      5.13 o 
  -4   7   8        1.69        1.15      0.88 o 
  -3   7   8       19.41       24.63      2.49 o 
  -2   7   8        6.65       11.29      1.34 o 
  -2  -8   9        0.07        0.45      1.84 o 
  -1  -8   9        0.03        0.10      0.94 o 
   0  -8   9       19.15       18.20      4.34 o 
   1  -8   9       11.45       11.69      1.48 o 
   2  -8   9       15.60       20.21      5.32 o 
   3  -8   9       13.01       -0.90      1.88 o 
  -3  -7   9        0.18        0.37      0.92 o 
  -2  -7   9        2.94        3.44      2.01 o 
  -1  -7   9        1.62        2.15      1.03 o 
   0  -7   9        6.02        5.72      3.13 o 
   1  -7   9        5.95        5.46      1.95 o 
   3  -7   9        9.17       11.66      2.33 o 
   4  -7   9        0.28        0.99      2.20 o 
  -4  -6   9        7.59        6.72      1.23 o 
  -3  -6   9        0.53       -0.03      0.85 o 
  -2  -6   9        3.74        3.74      1.43 o 
  -1  -6   9        0.05       -0.61      0.99 o 
   0  -6   9       48.64       47.61      1.80 o 
   1  -6   9      128.02      127.67      3.59 o 
   2  -6   9       52.04       57.71      2.46 o 
   3  -6   9        0.09        0.16      0.79 o 
   4  -6   9        5.76        7.86      4.03 o 
   5  -6   9        0.18       -0.83      0.83 o 
  -5  -5   9       18.16       20.11      1.94 o 
  -4  -5   9        0.01        0.56      0.96 o 
  -3  -5   9       32.50       29.71      1.48 o 
  -2  -5   9        1.65        1.41      0.53 o 
  -1  -5   9       31.32       32.22      1.51 o 
   0  -5   9       18.35       18.56      1.21 o 
   1  -5   9        0.00       -0.30      0.50 o 
   2  -5   9       10.27       10.90      0.91 o 
   3  -5   9       48.80       50.10      2.27 o 
   4  -5   9        4.48        4.07      1.04 o 
   5  -5   9        4.70        8.66      1.40 o 
  -6  -4   9        0.02        1.24      2.21 o 
  -5  -4   9        1.16        1.03      1.82 o 
  -4  -4   9       26.30       25.19      1.80 o 
  -3  -4   9        6.02        3.93      1.77 o 
  -2  -4   9        7.40        6.35      2.54 o 
  -1  -4   9      419.63      414.09     10.68 o 
   0  -4   9       40.51       34.85      1.50 o 
   1  -4   9       38.32       34.82      1.24 o 
   4  -4   9        1.76        1.46      1.03 o 
   5  -4   9        0.01       -0.01      0.82 o 
  -6  -3   9        0.85       -0.00      0.58 o 
  -5  -3   9        0.01        0.80      1.35 o 
  -4  -3   9        0.38       -0.00      0.89 o 
  -3  -3   9       31.57       32.12      3.52 o 
  -2  -3   9       12.91       12.02      1.42 o 
  -1  -3   9       68.93       71.97      2.21 o 
   0  -3   9        3.12        1.82      0.48 o 
   1  -3   9        2.70        4.18      0.53 o 
   2  -3   9        0.18       -0.16      0.44 o 
   3  -3   9       12.14       11.23      1.19 o 
   4  -3   9       23.95       19.05      1.50 o 
   5  -3   9       17.59       19.87      1.69 o 
  -7  -2   9        6.31        6.70      0.97 o 
  -6  -2   9        0.81        0.09      0.75 o 
  -5  -2   9        0.00       -0.34      0.52 o 
  -4  -2   9        1.12        2.27      1.79 o 
  -3  -2   9      336.62      317.98      6.76 o 
  -2  -2   9        6.39        6.80      0.74 o 
  -1  -2   9        0.42        0.27      0.54 o 
   0  -2   9        5.16        5.18      0.59 o 
   1  -2   9        4.59        3.70      0.53 o 
   2  -2   9       92.21       87.73      2.21 o 
   3  -2   9       24.56       25.84      1.67 o 
   4  -2   9        0.06       -0.13      0.75 o 
   5  -2   9        1.91        2.71      0.98 o 
  -7  -1   9        4.65        4.42      1.33 o 
  -6  -1   9       28.99       30.51      4.14 o 
  -5  -1   9        7.21        7.98      0.82 o 
  -4  -1   9      125.83      128.16      3.45 o 
  -3  -1   9      239.33      280.13     32.35 o 
  -2  -1   9        5.49        3.69      0.59 o 
  -1  -1   9        3.44        3.81      0.51 o 
   0  -1   9       38.89       34.17      1.25 o 
   1  -1   9      230.47      220.25      4.20 o 
   2  -1   9        0.47        0.83      0.54 o 
   3  -1   9       14.02       14.54      1.31 o 
   4  -1   9        1.87        1.59      0.89 o 
   5  -1   9        1.29        1.48      0.97 o 
  -7   0   9        5.18        5.82      3.10 o 
  -6   0   9        1.26        2.21      0.61 o 
  -5   0   9      140.74      164.52      6.43 o 
  -4   0   9       54.95       50.82      1.89 o 
  -3   0   9        3.90        3.95      0.58 o 
  -2   0   9       17.19       18.19      1.71 o 
  -1   0   9       23.45       18.93      0.95 o 
   0   0   9       57.51       57.68      1.69 o 
   1   0   9      144.49      133.81      4.18 o 
   2   0   9       35.03       33.64      1.59 o 
   3   0   9        0.03        0.13      0.71 o 
   4   0   9        2.08        3.04      1.03 o 
  -7   1   9       10.44       14.08      1.15 o 
  -6   1   9       76.33       77.89      4.10 o 
  -5   1   9      143.73      138.92      5.67 o 
  -4   1   9       10.24        9.23      0.88 o 
  -3   1   9        5.49        4.67      0.62 o 
  -2   1   9       26.24       29.82      1.47 o 
  -1   1   9      120.64      116.57      2.59 o 
   0   1   9       63.21       67.02      1.90 o 
   1   1   9        0.24        0.30      0.48 o 
   2   1   9       72.05       67.28      2.01 o 
   3   1   9       30.01       26.89      1.88 o 
   4   1   9        8.18        9.20      1.32 o 
  -7   2   9       53.18       57.65      2.30 o 
  -6   2   9       23.47       25.35      1.45 o 
  -5   2   9       56.64       55.39      2.16 o 
  -4   2   9       10.76       11.01      0.91 o 
  -3   2   9       21.21       20.44      1.16 o 
  -2   2   9      148.34      142.25      3.04 o 
  -1   2   9      128.53      129.40      4.87 o 
   0   2   9      113.90      121.11      3.35 o 
   1   2   9      156.76      167.22      3.66 o 
   2   2   9        5.54        7.60      0.87 o 
   3   2   9       11.80       16.44      4.02 o 
  -7   3   9        4.54        4.90      0.83 o 
  -6   3   9       12.31       13.58      1.07 o 
  -5   3   9        5.25        5.88      0.80 o 
  -4   3   9        0.09       -0.04      0.51 o 
  -3   3   9      146.39      160.03      3.43 o 
  -2   3   9        3.32        3.26      0.61 o 
  -1   3   9        0.11        0.46      0.47 o 
   0   3   9       10.34       10.00      1.27 o 
   1   3   9       13.49       15.72      0.97 o 
   2   3   9        2.34        3.18      0.60 o 
   3   3   9       24.55       29.15      2.06 o 
  -7   4   9        5.65        6.34      1.27 o 
  -6   4   9        0.03        0.75      0.63 o 
  -5   4   9        5.06        4.27      0.71 o 
  -4   4   9       11.18       12.19      1.28 o 
  -3   4   9      103.00      109.49      2.67 o 
  -2   4   9       91.64       98.87      2.57 o 
  -1   4   9       55.99       61.95      5.68 o 
   0   4   9       51.63       47.96      2.84 o 
   1   4   9       13.40       14.32      1.29 o 
   2   4   9        0.48        1.82      0.83 o 
  -6   5   9        0.42        0.26      0.86 o 
  -5   5   9        0.12        0.33      0.96 o 
  -4   5   9        0.11        0.04      2.05 o 
  -3   5   9        5.62        5.54      1.08 o 
  -1   5   9        7.53        9.29      1.19 o 
   0   5   9       14.33       11.93      1.20 o 
  -5   6   9        1.37        1.53      1.08 o 
  -4   6   9        0.38        8.90      3.03 o 
  -3   6   9       24.17       20.56      1.54 o 
  -2   6   9       14.12       14.13      1.44 o 
  -1   6   9        0.12        2.42      1.08 o 
   0  -8  10        3.54        3.04      1.32 o 
   1  -8  10        0.39        0.09      1.14 o 
  -2  -7  10        1.16        1.76      1.05 o 
  -1  -7  10       19.35       24.92      4.71 o 
   0  -7  10        5.09        3.67      1.18 o 
   1  -7  10        0.05        0.26      1.08 o 
   3  -7  10        0.55        1.97      2.30 o 
  -4  -6  10        0.03        0.07      0.84 o 
  -3  -6  10        0.01        0.66      3.39 o 
  -2  -6  10        8.56        9.18      1.09 o 
  -1  -6  10        1.94        1.49      1.51 o 
   0  -6  10       12.75       14.75      1.86 o 
   1  -6  10       18.45       18.72      1.72 o 
   2  -6  10        0.10        0.33      1.00 o 
   3  -6  10        4.26        4.04      1.09 o 
   4  -6  10        0.25        0.04      1.00 o 
  -4  -5  10        0.19        0.42      0.60 o 
  -3  -5  10        2.88        2.70      0.85 o 
  -2  -5  10       18.52       21.65      2.48 o 
  -1  -5  10        5.82        4.35      3.49 o 
   0  -5  10        1.69        1.75      0.68 o 
   1  -5  10       10.60       13.09      1.07 o 
   2  -5  10        1.92        0.78      0.67 o 
   3  -5  10        0.96        0.41      0.90 o 
   4  -5  10       17.99       19.81      1.70 o 
  -5  -4  10       13.48       17.29      1.36 o 
  -4  -4  10       10.69       10.40      1.12 o 
  -3  -4  10        6.97        7.70      1.40 o 
  -2  -4  10        0.10       -0.33      0.82 o 
  -1  -4  10      102.55       95.91      2.91 o 
   0  -4  10       82.53       69.63      2.98 o 
   1  -4  10        0.84        0.40      0.42 o 
   2  -4  10        3.90        2.87      0.92 o 
   3  -4  10       16.95       18.33      1.53 o 
   4  -4  10        2.49        3.03      1.07 o 
  -6  -3  10       19.12       27.20      1.71 o 
  -5  -3  10        1.01        1.13      0.91 o 
  -4  -3  10        1.37        2.23      0.72 o 
  -3  -3  10       10.70       13.82      1.01 o 
  -2  -3  10        2.14        2.70      0.58 o 
  -1  -3  10        0.03        0.02      0.87 o 
   0  -3  10       46.58       47.12      1.79 o 
   1  -3  10       20.38       15.30      0.91 o 
   2  -3  10      147.17      143.74      4.18 o 
   3  -3  10        3.56        3.07      0.93 o 
   4  -3  10        4.13        4.53      1.03 o 
  -6  -2  10        8.04        9.67      1.61 o 
  -5  -2  10        8.00        7.42      1.71 o 
  -4  -2  10        1.70        1.85      0.57 o 
  -3  -2  10      102.93       88.49      2.70 o 
  -2  -2  10      149.33      142.24      7.43 o 
  -1  -2  10       69.45       62.69      2.13 o 
   0  -2  10       14.63       14.09      0.90 o 
   1  -2  10      135.10      137.95      3.06 o 
   2  -2  10       49.20       43.79      2.07 o 
   3  -2  10        1.09        0.09      0.74 o 
   4  -2  10        5.04        6.99      1.24 o 
  -6  -1  10        0.34        0.24      0.58 o 
  -5  -1  10        0.57        0.94      0.59 o 
  -4  -1  10        8.73        9.22      0.85 o 
  -3  -1  10        2.85        2.55      0.59 o 
  -2  -1  10        1.25        1.69      0.56 o 
  -1  -1  10        9.57        7.38      0.75 o 
   0  -1  10        1.47        0.45      0.56 o 
   1  -1  10       44.49       46.84      1.89 o 
   2  -1  10       18.08       18.69      1.20 o 
   3  -1  10        0.00        0.24      0.75 o 
   4  -1  10        0.58        0.88      2.10 o 
  -7   0  10        0.02        0.09      0.59 o 
  -6   0  10        0.25       -0.47      0.51 o 
  -5   0  10       28.17       28.66      1.51 o 
  -4   0  10      150.88      134.90      6.36 o 
  -3   0  10        1.34        1.46      0.53 o 
  -2   0  10        8.76       10.36      0.86 o 
  -1   0  10       11.91       12.28      0.86 o 
   0   0  10        0.35        0.44      0.43 o 
   1   0  10        1.05        0.71      0.49 o 
   2   0  10       12.13       13.30      0.92 o 
   3   0  10        8.78       11.73      1.42 o 
   4   0  10        1.00        1.38      1.97 o 
  -7   1  10        4.20        6.25      1.01 o 
  -6   1  10        0.88        1.22      0.67 o 
  -5   1  10       83.83       83.79      2.75 o 
  -4   1  10        0.33       -0.50      0.50 o 
  -3   1  10        0.97        0.63      0.46 o 
  -2   1  10        0.37       -0.29      0.42 o 
  -1   1  10       38.52       37.30      1.41 o 
   0   1  10        3.81        4.59      0.82 o 
   1   1  10        8.31        9.94      0.84 o 
   2   1  10        1.61        1.21      0.94 o 
   3   1  10        7.71        7.25      1.27 o 
  -7   2  10        0.98        0.40      1.01 o 
  -6   2  10       12.40       13.20      1.10 o 
  -5   2  10        0.70        0.32      0.58 o 
  -4   2  10        2.22        1.78      0.58 o 
  -3   2  10       59.19       61.50      2.18 o 
  -2   2  10        0.33        0.77      0.51 o 
  -1   2  10       31.20       32.48      1.93 o 
   0   2  10       27.96       23.48      2.07 o 
   1   2  10        6.22        4.41      0.69 o 
   2   2  10        0.55        0.05      0.47 o 
  -6   3  10       48.48       46.30      2.07 o 
  -5   3  10        0.00        0.07      0.82 o 
  -4   3  10       73.63       74.17      2.54 o 
  -3   3  10       19.24       21.68      1.25 o 
  -2   3  10       50.48       51.32      1.78 o 
  -1   3  10       38.88       35.35      3.53 o 
   0   3  10        1.70        1.15      0.89 o 
   1   3  10        3.58        2.01      0.61 o 
  -6   4  10        9.95       10.83      1.10 o 
  -5   4  10        2.67        2.02      1.62 o 
  -4   4  10       29.48       27.70      2.17 o 
  -3   4  10       68.85       67.78      2.19 o 
  -2   4  10       30.63       34.49      3.24 o 
  -1   4  10        6.73        4.89      4.32 o 
   0   4  10       24.70       22.25      1.52 o 
  -5   5  10       24.68        2.16      0.98 o 
  -4   5  10       52.42       54.47      2.51 o 
  -3   5  10        6.27        9.39      1.84 o 
  -2   5  10        0.39        1.33      1.14 o 
  -1   5  10        0.09       -0.51      0.68 o 
  -1  -7  11        1.19        1.05      1.04 o 
   0  -7  11        2.32        3.41      1.43 o 
  -3  -6  11       26.37       35.94      2.83 o 
  -2  -6  11        1.72        2.48      0.79 o 
  -1  -6  11       10.44       14.36      1.93 o 
   0  -6  11        0.03        1.10      0.83 o 
   1  -6  11        1.52        0.76      1.09 o 
   2  -6  11        2.91        4.30      1.53 o 
  -4  -5  11       11.57       16.30      1.33 o 
  -3  -5  11        0.71        1.32      0.73 o 
  -2  -5  11       22.74       28.68      2.41 o 
  -1  -5  11        0.07        0.32      0.59 o 
   0  -5  11        0.00       -0.05      0.60 o 
   1  -5  11       24.07       29.78      2.49 o 
   2  -5  11       15.48       17.23      1.69 o 
   3  -5  11        1.01        4.71      1.58 o 
  -4  -4  11        0.38        1.13      0.83 o 
  -3  -4  11        0.02        0.88      0.62 o 
  -2  -4  11        0.00        0.59      0.69 o 
  -1  -4  11        0.01        0.07      0.39 o 
   0  -4  11       14.20       19.61      1.74 o 
   1  -4  11        0.43        0.43      0.51 o 
   2  -4  11        9.79        6.52      0.93 o 
   3  -4  11        3.95        4.36      1.13 o 
  -5  -3  11        0.06        0.62      0.82 o 
  -4  -3  11       12.79       16.51      1.23 o 
  -3  -3  11       13.04       10.33      0.95 o 
  -2  -3  11        4.54        4.44      0.72 o 
  -1  -3  11        0.44        0.52      0.43 o 
   0  -3  11        8.25        6.83      0.75 o 
   1  -3  11       10.33       14.07      0.91 o 
   2  -3  11        2.44        2.64      1.06 o 
   3  -3  11        0.80        0.50      0.86 o 
  -5  -2  11       11.52       13.40      1.13 o 
  -4  -2  11        1.24        1.30      0.58 o 
  -3  -2  11        0.13        0.45      0.47 o 
  -2  -2  11       42.08       32.23      1.55 o 
  -1  -2  11       13.54       12.77      0.89 o 
   0  -2  11        4.56        6.20      0.77 o 
   1  -2  11       11.04       12.23      0.92 o 
   2  -2  11        8.35        8.52      1.31 o 
   3  -2  11        0.15       -0.46      1.37 o 
  -6  -1  11        0.12        0.09      0.61 o 
  -5  -1  11       10.83        9.80      0.99 o 
  -4  -1  11        0.59        1.43      0.55 o 
  -3  -1  11       10.05       10.56      0.92 o 
  -2  -1  11        2.05        1.67      0.56 o 
  -1  -1  11       10.91       12.90      0.99 o 
   0  -1  11       68.81       70.68      2.12 o 
   1  -1  11       22.43       22.06      1.13 o 
   2  -1  11       11.87       11.45      7.02 o 
   3  -1  11        4.47        5.70      1.25 o 
  -6   0  11        6.97        9.17      1.52 o 
  -5   0  11       11.60       10.90      1.26 o 
  -4   0  11       37.20       26.37      3.04 o 
  -3   0  11       58.49       56.54      2.12 o 
  -2   0  11       13.08       14.31      1.03 o 
  -1   0  11        6.64        6.95      0.77 o 
   0   0  11       26.81       28.76      1.30 o 
   1   0  11       12.07       12.52      0.91 o 
   2   0  11        1.62        0.94      0.84 o 
  -6   1  11        0.49       -0.32      0.61 o 
  -5   1  11        9.18       10.69      1.15 o 
  -4   1  11        5.68        5.67      0.78 o 
  -3   1  11        0.16       -0.06      0.52 o 
  -2   1  11        7.62        5.42      0.73 o 
  -1   1  11       36.47       31.39      1.38 o 
   0   1  11       30.04       31.56      1.43 o 
   1   1  11        2.37        2.04      0.72 o 
   2   1  11       11.13       12.18      1.47 o 
  -6   2  11       66.15       63.09      2.49 o 
  -5   2  11       23.51       26.20      2.32 o 
  -4   2  11        4.58        4.26      0.75 o 
  -3   2  11        7.28        6.96      0.85 o 
  -2   2  11       28.63       30.77      1.66 o 
  -1   2  11        4.20        3.96      0.69 o 
   0   2  11        8.92        8.91      0.87 o 
   1   2  11        1.03        1.70      0.66 o 
  -5   3  11       19.26       20.06      1.38 o 
  -4   3  11        9.14        9.67      1.01 o 
  -3   3  11        0.93       -0.02      0.53 o 
  -2   3  11        1.93        1.34      0.63 o 
  -1   3  11        1.65        1.93      0.60 o 
   0   3  11       14.28       17.44      1.22 o 
  -4   4  11       26.15       26.62      1.60 o 
  -3   4  11        0.48        1.64      0.86 o 
  -2   4  11        0.25        0.11      1.46 o 
  -2  -5  12        0.71        1.06      0.68 o 
  -1  -5  12        2.69        3.37      0.78 o 
   0  -5  12        0.01       -0.24      0.67 o 
   1  -5  12        6.72        7.89      1.42 o 
  -3  -4  12        0.59        0.74      0.64 o 
  -2  -4  12        1.76        2.33      0.69 o 
  -1  -4  12        0.89        0.09      0.53 o 
   0  -4  12        2.65        2.41      0.86 o 
   1  -4  12        4.34        4.28      1.26 o 
   2  -4  12       28.64       39.18      2.45 o 
  -4  -3  12        0.74        2.32      0.73 o 
  -3  -3  12        6.58        7.92      0.92 o 
  -2  -3  12       15.08       15.45      1.13 o 
  -1  -3  12        0.63       -0.06      0.46 o 
   0  -3  12       25.17       29.31      1.65 o 
   1  -3  12       22.26       15.70      1.14 o 
   2  -3  12        6.98        9.88      1.47 o 
  -4  -2  12        3.31        3.67      0.73 o 
  -3  -2  12        1.77        1.61      0.62 o 
  -2  -2  12        0.91        1.70      0.54 o 
  -1  -2  12       39.25       42.04      1.84 o 
   0  -2  12        2.95        1.73      0.61 o 
   1  -2  12        2.30        3.97      2.21 o 
   2  -2  12        0.02       -0.36      0.97 o 
  -5  -1  12        7.53        9.03      1.02 o 
  -4  -1  12        2.75        2.24      0.80 o 
  -3  -1  12        1.63        1.47      0.64 o 
  -2  -1  12        2.11        2.67      0.64 o 
  -1  -1  12        0.18        0.04      0.45 o 
   0  -1  12        1.94        2.60      0.60 o 
   1  -1  12        0.00        0.72      0.58 o 
   2  -1  12       12.36       15.03      1.60 o 
  -5   0  12        3.95        5.85      0.90 o 
  -4   0  12        9.48        8.98      0.98 o 
  -3   0  12        0.13        1.63      0.63 o 
  -2   0  12        2.11        3.47      1.29 o 
  -1   0  12        5.57        3.96      0.69 o 
   0   0  12        5.81        7.80      0.81 o 
   1   0  12        6.50        7.11      0.83 o 
  -5   1  12        8.56        8.37      0.94 o 
  -4   1  12       17.90       23.55      2.05 o 
  -3   1  12       12.37       14.20      1.17 o 
  -2   1  12        6.10        6.52      0.82 o 
  -1   1  12       34.40       33.68      1.51 o 
   0   1  12       17.76       18.04      1.50 o 
  -4   2  12       14.42       15.20      1.27 o 
  -3   2  12        1.10        0.79      0.58 o 
  -2   2  12       10.56        9.98      1.06 o 
  -1   2  12        0.52        1.34      0.85 o 
  -2  -3  13        1.72        1.40      0.70 o 
  -1  -3  13        0.60        0.78      0.62 o 
  -3  -2  13        0.77        1.13      0.56 o 
  -2  -2  13        0.28        1.17      0.70 o 
  -1  -2  13        0.94        1.68      0.77 o 
   0  -2  13       10.91       13.69      1.20 o 
  -3  -1  13        4.57        4.87      0.78 o 
  -2  -1  13        1.69        0.79      0.55 o 
  -1  -1  13        0.17        1.14      0.58 o 
  -2   0  13        3.28        3.08      0.79 o 
                                                 
